# Supplementary material for: Unique protein expression signatures of survival time in kidney renal clear cell carcinoma through a pan-cancer screening
Source: BMC Genomics. 2017 Oct 3;18(Suppl 6):678. doi: 10.1186/s12864-017-4026-6 (PMC5629613; doi:10.1186/s12864-017-4026-6)
Supplement: Supplementary file 1 — Statistical summary of KIRC protein and mRNA biomarkers prognostic for survival (XLSX 19 kb) [file 12864_2017_4026_MOESM1_ESM.xlsx]

## Sheet: proteinBiomarker
S1a. General protein biomarkers predicting survival time in KIRC
Marker	Gene name	Log-rank P	Score test P	Beta	Log-rank FDR
GAB2	GAB2	2.28745e-10	2.30479e-09	-0.674141	4.07839e-08
Src_pY527	SRC	6.15212e-09	3.61537e-10	-0.732902	2.30089e-07
ACC1	ACACA	9.07666e-09	1.1247e-09	0.877016	2.82889e-07
PAI-1	SERPINE1	2.80294e-08	1.2309e-09	0.410178	5.82389e-07
AMPK_pT172	PRKAA1	3.69833e-08	3.20526e-08	-0.707314	6.91587e-07
HER3	ERBB3	1.44242e-07	2.94996e-07	-0.789314	2.24777e-06
Shc_pY317	SHC1	2.27086e-07	4.89766e-07	-1.3084	3.26654e-06
Rad51	RAD51	3.0148e-07	7.61138e-08	1.24845	4.02691e-06
Cyclin_B1	CCNB1	5.88923e-07	3.10094e-09	0.597527	7.34191e-06
beta-Catenin	CTNNB1	8.56947e-07	1.34738e-07	-0.672614	1.00156e-05
FASN	FASN	2.02427e-06	5.65819e-07	0.911128	2.10299e-05
EGFR_pY1068	EGFR	6.56886e-06	7.94892e-06	-0.397642	6.46514e-05
Tuberin_pT1462	TSC2	7.65549e-06	8.22386e-06	-1.1926	7.15788e-05
ASNS	ASNS	8.86991e-06	1.67273e-06	0.626525	7.89844e-05
IGFBP2	IGFBP2	1.48809e-05	6.48554e-07	0.48286	0.000126488
P-Cadherin	CDH3	2.12283e-05	1.11222e-05	1.67319	0.000172595
PDK1_pS241	PDK1	2.98899e-05	2.3633e-05	-1.1082	0.000232892
NDRG1_pT346	NDRG1	4.65592e-05	2.07394e-05	-0.247652	0.000334868
4E-BP1_pT37T46	EIF4EBP1	0.000125289	0.00010114	0.480401	0.000840129
Tuberin	TSC2	0.000126075	6.03713e-05	-0.747127	0.000840129
eEF2	EEF2	0.000130287	6.81053e-05	0.490365	0.000840129
HER3_pY1289	ERBB3	0.000172728	0.000173392	-1.40866	0.00101168
14-3-3_zeta	YWHAZ	0.000173123	2.21406e-05	0.983136	0.00101168
PTEN	PTEN	0.000207121	8.20409e-05	-0.723954	0.00117369
p27_pT198	CDKN1B	0.000257765	4.09003e-05	1.50285	0.00137153
CD31	PECAM1	0.000264037	0.000392281	-1.11433	0.00137153
YB-1_pS102	YBX1	0.000303183	0.000144348	0.911411	0.00153231
FOXO3a_pS318_S321	FOXO3	0.000312811	9.8345e-05	1.52221	0.00153936
Dvl3	DVL3	0.000582568	0.000464009	0.980998	0.00265708
YB-1	YBX1	0.000762703	0.000927037	0.677638	0.00335537
4E-BP1	EIF4EBP1	0.000811287	0.000639076	0.550341	0.00344797
p70S6K_pT389	RPS6KB1	0.000980921	0.00292579	-0.869958	0.00407627
Src_pY416	SRC	0.00102949	0.00124395	-0.587614	0.00418512
Chk2	CHEK2	0.00110752	0.000875849	0.929278	0.00431471
AMPK_alpha	PRKAA1	0.00153041	0.00171167	-0.603657	0.0055036
Caspase-7_cleavedD198	CASP7	0.00256245	0.00146895	0.573293	0.00826171
HER2	ERBB2	0.00279379	0.00225776	-0.695847	0.0087073
Cyclin_E1	CCNE1	0.00285841	0.00221616	0.846641	0.00876268
HER2_pY1248	ERBB2	0.0029187	0.0035401	-0.816593	0.00880317
JNK2	MAPK9	0.00323271	0.00314935	-1.04468	0.00945795
Chk1	CHEK1	0.00455466	0.00160166	1.19357	0.0129049
G6PD	G6PD	0.00480758	0.00270636	0.396882	0.0134182
NF-kB-p65_pS536	NFKB1	0.00570342	0.00529878	-0.308028	0.0154571
Rb_pS807_S811	RB1	0.00667425	0.00412785	0.529779	0.0178298
PCNA	PCNA	0.00715092	0.00681938	1.07825	0.0188341
PRAS40_pT246	AKT1S1	0.00811514	0.0134016	-0.34272	0.0210768
C-Raf_pS338	RAF1	0.00867612	0.00968537	-2.02547	0.0222251
Rad50	RAD50	0.00897817	0.00643296	-0.786708	0.0226881
EGFR_pY1173	EGFR	0.0122365	0.0151803	-0.426936	0.0301083
GATA3	GATA3	0.0159921	0.0141911	0.541026	0.03834
p53	TP53	0.0164516	0.0161115	0.595474	0.0387173
ACVRL1	ACVRL1	0.0165636	0.0225477	-0.604486	0.0387173
PDK1	PDK1	0.0171413	0.0208409	-1.03043	0.0395732
Src	SRC	0.0189763	0.0172129	0.561864	0.0432753
Bad_pS112	BAD	0.0198365	0.0186984	0.61448	0.0446918
Bcl-2	BCL2	0.0223056	0.0207623	-0.424829	0.0490723
p21	CDKN1A	4.81051e-09	6.74763e-10	1.56293	2.24891e-07
MAPK_pT202_Y204	MAPK1 MAPK3	2.32458e-08	2.59502e-08	-0.527427	5.82389e-07
PEA-15	PEA15	2.57434e-08	1.46485e-08	1.40709	5.82389e-07
4E-BP1	EIF4EBP1	0.000811287	0.000639076	0.550341	0.00344797
Cyclin_E1	CCNE1	0.00285841	0.00221616	0.846641	0.00876268
XBP1	XBP1	0.00323695	0.00235772	0.697605	0.00945795

## Sheet: mRNABiomarker
S1b. General mRNA biomarkers predicting survival time in KIRC
Marker	Log-rank P	Score test P	Beta	Log-rank FDR
CCNE1	9.67004e-14	3.10862e-15	0.577877	1.43117e-11
CHEK2	1.98497e-12	1.60927e-12	0.787036	9.79251e-11
FASN	9.63452e-12	3.59494e-10	0.819067	2.85182e-10
DVL3	1.35438e-11	7.07479e-12	1.22335	3.34081e-10
ASNS	1.67021e-10	1.01595e-11	0.542007	3.5313e-09
SHC1	2.31355e-10	7.18016e-11	0.865672	4.28006e-09
EIF4EBP1	3.22875e-09	4.66989e-09	0.465832	4.34414e-08
MAPK1	2.94251e-08	1.2456e-08	-0.996591	3.29219e-07
G6PD	3.11423e-08	8.30311e-09	0.648005	3.29219e-07
SRC	3.66675e-08	3.67698e-08	0.807081	3.61786e-07
BCL2	4.88598e-08	1.83768e-09	-0.420913	4.51953e-07
CCNB1	6.91292e-08	4.69111e-09	0.477476	6.01831e-07
ERBB3	1.37081e-07	1.44561e-09	-0.276174	1.12711e-06
CTNNB1	8.29721e-07	4.07969e-07	-0.717724	6.13993e-06
RB1	2.87106e-06	3.15804e-07	-0.682847	1.84747e-05
ACVRL1	3.18409e-06	8.36766e-07	-0.448394	1.96352e-05
RAD50	4.64724e-06	1.34045e-06	-0.570417	2.66941e-05
AKT3	4.68951e-06	1.16149e-06	-0.427955	2.66941e-05
NFKB1	1.02979e-05	2.75564e-06	-0.717216	5.44319e-05
AKT1S1	1.57267e-05	2.29604e-05	0.765983	8.02605e-05
PECAM1	2.68059e-05	7.23141e-06	-0.393111	0.000127976
ACACA	2.82518e-05	1.49968e-05	0.604929	0.000130665
RAD51	5.56705e-05	3.6048e-05	0.378171	0.000222682
GAB2	0.000159978	0.000112861	-0.496592	0.00059192
PRKAA1	0.00023481	0.0001912	-0.717784	0.000847605
PIK3R1	0.000511433	0.000413284	-0.37855	0.00172028
EGFR	0.000565619	0.000449918	-0.245919	0.00181993
ERBB2	0.000565655	0.000383617	-0.363363	0.00181993
BAD	0.000791835	0.00119473	0.422505	0.00239167
NDRG1	0.00096392	0.000325896	-0.263483	0.00279726
CASP7	0.0011337	0.000877677	-0.666998	0.0031658
CHEK1	0.00120646	0.000964525	0.397883	0.00328382
RPS6KB1	0.00122034	0.00114312	0.861296	0.00328382
AKT2	0.00137333	0.00242465	0.688356	0.00362951
PCNA	0.00250198	0.00190319	0.529714	0.00649637
PTEN	0.00263918	0.0024834	-0.597117	0.00673446
FOXO3	0.00296883	0.00259584	-0.414558	0.00744723
SERPINE1	0.00331379	0.00304499	0.135319	0.00804003
IGFBP2	0.00343772	0.00285709	0.151302	0.00820618
YBX1	0.00447081	0.00478903	0.57388	0.0101797
RAB11A	0.00499362	0.00566019	-0.811508	0.0111978
RAF1	0.0053291	0.00411332	0.747576	0.0117717
CDKN1B	0.00596015	0.00509535	-0.487252	0.0127841
GATA3	0.0063214	0.00565862	0.152846	0.0133652
CDH3	0.0066739	0.00445451	0.111052	0.0139118
MAPK3	0.0089077	0.005838	-0.475746	0.0180594
YWHAZ	0.0138603	0.0119017	0.528466	0.0277205
TSC2	0.016382	0.0278412	0.505901	0.0319018
PDK1	0.0174696	0.0150721	-0.271394	0.0331926
MAPK9	0.0184946	0.0191207	-0.570396	0.0346481
TP53	0.0241583	0.0261231	0.476192	0.0441411
EEF2	0.0247275	0.0164254	-0.32159	0.0446301
