# Supplementary material for: Unique protein expression signatures of survival time in kidney renal clear cell carcinoma through a pan-cancer screening
Source: BMC Genomics. 2017 Oct 3;18(Suppl 6):678. doi: 10.1186/s12864-017-4026-6 (PMC5629613; doi:10.1186/s12864-017-4026-6)
Supplement: Supplementary file 2 — Gene set enrichment analysis results for protein biomarkers prognostic for KIRC survival (XLSX 16 kb) [file 12864_2017_4026_MOESM2_ESM.xlsx]

## Sheet: KEGG
S2a. KEGG pathway enrichment analysis of 52 general biomarkers predictive of survival time (P value < 0.1)
Term	Count	Genes	P value
hsa05215: Prostate cancer	17	EGFR, ERBB2, TP53, RAF1, NFKB1, RB1, BAD, PTEN, CTNNB1, CCNE1, MAPK1, CDKN1B, BCL2, MAPK3, PIK3R1, AKT3, AKT2	0.0022
hsa05223: Non-small cell lung cancer	12	EGFR, MAPK1, ERBB2, MAPK3, TP53, RAF1, RB1, BAD, FOXO3, AKT3, PIK3R1, AKT2	0.0241
hsa04012: ErbB signaling pathway	16	EGFR, ERBB3, ERBB2, RAF1, RPS6KB1, BAD, SRC, MAPK1, EIF4EBP1, CDKN1B, MAPK3, MAPK9, SHC1, PIK3R1, AKT3, AKT2	0.029
hsa05212: Pancreatic cancer	14	EGFR, ERBB2, TP53, RAF1, NFKB1, RB1, BAD, RAD51, MAPK1, MAPK3, MAPK9, PIK3R1, AKT3, AKT2	0.041
hsa05214: Glioma	11	RB1, SHC1, PTEN, AKT3, AKT2, RAF1, PIK3R1, TP53, MAPK1, EGFR, MAPK3	0.067
hsa04722: Neurotrophin-signaling pathway	15	PDK1, YWHAZ, TP53, RAF1, NFKB1, BAD, FOXO3, MAPK1, BCL2, MAPK3, MAPK9, SHC1, PIK3R1, AKT3, AKT2	0.0689

## Sheet: 10RPPA_Pathways
S2b. Enrichment of 10 RPPA pathways invovling protein
	Pathway (n)	Gset (n)	Both (n)	P
Apoptosis	27	52	10	0.88
Cell cycle	31	52	19	0.03
DNA damage	29	52	11	0.86
EMT	49	52	16	0.99
Hormone_a	21	52	9	0.67
Hormone_b	18	52	9	0.41
MAPK	33	52	17	0.24
mTOR	19	52	11	0.16
PI3K	21	52	12	0.16
RTK	30	52	14	0.49
