# Supplementary material for: Unique protein expression signatures of survival time in kidney renal clear cell carcinoma through a pan-cancer screening
Source: BMC Genomics. 2017 Oct 3;18(Suppl 6):678. doi: 10.1186/s12864-017-4026-6 (PMC5629613; doi:10.1186/s12864-017-4026-6)
Supplement: Supplementary file 4 — Screening results for stage-specific RPPA protein biomarkers prognostic for KIRC (XLSX 61 kb) [file 12864_2017_4026_MOESM4_ESM.xlsx]

## Sheet: General.Information
General information of the sheets in this file
Sheet Name	Data content
S3a. stage1	Screening results for stage one specific RPPA protein biomarkers prognostic for KIRC
S3b. Stage2	Screening results for stage two specific RPPA protein biomarkers prognostic for KIRC
S3c. Stage3	Screening results for stage three specific RPPA protein biomarkers prognostic for KIRC
S3d. Stage4	Screening results for stage four specific RPPA protein biomarkers prognostic for KIRC

## Sheet: stage1
Marker	Log-rank P	Score test P	Beta	Log-rank FDR
HSP70	0.000431359	0.000141249	0.584842	0.0483738
Rad51	0.000891017	0.00083024	1.92912	0.0483738
IGFBP2	0.00103773	0.000194791	0.919523	0.0483738
ERK2	0.00106237	0.000318065	-0.975681	0.0483738
AR	0.00129342	0.00114791	-1.3398	0.0483738
JNK_pT183_Y185	0.00272005	0.000823052	1.72586	0.0847748
GSK3-alpha-beta	0.00399846	0.00597313	-2.87065	0.0956676
GSK3-alpha-beta_pS21_S9	0.00471889	0.00349323	-0.953536	0.0956676
ACC1	0.00508499	0.00282723	0.9995	0.0956676
TSC1	0.00511591	0.00201622	-1.41874	0.0956676
GAB2	0.00693816	0.010476	-0.549188	0.116581
p90RSK	0.00748114	0.0102356	-1.9109	0.116581
Syk	0.0089798	0.00900716	0.846977	0.120021
PDK1_pS241	0.00898552	0.0095065	-1.57698	0.120021
Rad50	0.00979859	0.00590053	-1.58478	0.122156
Tuberin_pT1462	0.0112214	0.0100858	-1.35093	0.124585
HER2	0.0116754	0.00970195	-1.44233	0.124585
ASNS	0.0124476	0.00487466	0.754524	0.124585
p21	0.0126584	0.0131413	1.84491	0.124585
Mre11	0.0138788	0.0112217	2.18217	0.129766
Chk1	0.0146688	0.00788155	2.91937	0.130622
B-Raf	0.0170453	0.0162932	-1.18008	0.144885
IRS1	0.0183587	0.0103879	1.42421	0.149264
Lck	0.0254756	0.0206491	1.10462	0.198498
PAI-1	0.026733	0.0174729	0.426754	0.199963
Paxillin	0.0302733	0.0226071	-0.946153	0.217735
p27	0.0315963	0.0320814	-1.42402	0.218834
AMPK_pT172	0.0354853	0.0412845	-0.631907	0.2294
MIG-6	0.0355753	0.0492832	-0.668416	0.2294
Stathmin	0.0415853	0.0367868	1.69472	0.25717
c-Met_pY1235	0.0437562	0.0490851	1.95026	0.25717
4E-BP1_pS65	0.0447309	0.0426251	-1.05173	0.25717
DJ-1	0.0453829	0.0451864	-1.52585	0.25717
ACC_pS79	0.0552279	0.0422982	0.833307	0.297004
HER3	0.0560787	0.0571408	-0.604938	0.297004
GSK3_pS9	0.0585313	0.0506315	-0.784082	0.297004
Tuberin	0.0587655	0.0546136	-0.927735	0.297004
AMPK_alpha	0.0631876	0.0705983	-0.764553	0.307182
JNK2	0.0646274	0.0622336	-1.47337	0.307182
VHL	0.0657073	0.0605732	-0.241578	0.307182
TIGAR	0.0733946	0.0687643	1.42544	0.330183
TAZ	0.0741588	0.0585353	1.10748	0.330183
p53	0.0921594	0.0933437	0.855299	0.400786
BRCA2	0.101406	0.0947484	0.898171	0.429789
NDRG1_pT346	0.103425	0.09019	-0.218373	0.429789
Bid	0.105985	0.0948922	0.942362	0.430851
SF2	0.109614	0.111812	0.944836	0.432297
Annexin_VII	0.110964	0.105021	-1.3249	0.432297
NF-kB-p65_pS536	0.114931	0.109108	-0.354681	0.438613
Caspase-7_cleavedD198	0.125316	0.11388	0.741323	0.466934
XBP1	0.127346	0.12188	0.766848	0.466934
Bax	0.130889	0.122977	0.772533	0.470696
Akt	0.138532	0.122471	-1.32649	0.488781
cIAP	0.160252	0.169124	-1.16106	0.548556
Cyclin_E1	0.16134	0.160645	1.00934	0.548556
Fibronectin	0.176018	0.166185	0.42378	0.585806
c-Myc	0.180674	0.168097	0.676354	0.585806
eEF2K	0.181694	0.186611	-0.711192	0.585806
Heregulin	0.200515	0.21801	-0.683227	0.609511
MEK1	0.200886	0.197879	-0.70782	0.609511
XRCC1	0.204581	0.186418	0.814671	0.609511
EGFR_pY1173	0.206706	0.197628	0.40738	0.609511
A-Raf_pS299	0.211003	0.191541	1.26412	0.609511
Shc_pY317	0.214108	0.215779	-0.622187	0.609511
PTEN	0.216894	0.207281	-0.650139	0.609511
Cyclin_D1	0.21966	0.221983	-1.05929	0.609511
beta-Catenin	0.229328	0.221764	-0.430685	0.609511
Annexin-1	0.229465	0.23278	0.328437	0.609511
4E-BP1_pT37T46	0.232349	0.228279	0.305685	0.609511
C-Raf	0.237117	0.239923	-1.73889	0.609511
p62-LCK-ligand	0.238123	0.356428	-0.375538	0.609511
YAP_pS127	0.240559	0.239946	0.477487	0.609511
Rb_pS807_S811	0.241762	0.216333	0.49901	0.609511
PKC-pan_BetaII_pS660	0.243013	0.24463	-0.494393	0.609511
Myosin-IIa_pS1943	0.248492	0.25959	0.504887	0.609511
Dvl3	0.250432	0.25355	0.794755	0.609511
Bcl-2	0.250975	0.239064	-0.482083	0.609511
p38_MAPK	0.264376	0.260876	-0.817144	0.633825
53BP1	0.27175	0.284837	0.493977	0.63683
SCD1	0.27244	0.300375	-0.799905	0.63683
GAPDH	0.281961	0.286254	-0.117479	0.650946
PDK1	0.292525	0.301476	-0.942275	0.664221
YB-1_pS102	0.294815	0.279058	0.635083	0.664221
PKC-delta_pS664	0.299838	0.324121	-1.01757	0.667497
NF2	0.312684	0.316919	-0.427768	0.687905
CD49b	0.320133	0.306524	0.712839	0.696104
p90RSK_pT359_S363	0.336872	0.337305	-0.73897	0.700496
Notch1	0.337736	0.336601	-0.82835	0.700496
CD20	0.343023	0.337595	0.628322	0.700496
Chk2_pT68	0.34372	0.339109	0.56578	0.700496
Smad3	0.350172	0.358809	-0.678802	0.700496
HER2_pY1248	0.351032	0.34623	0.522808	0.700496
ER-alpha	0.35927	0.346691	0.364579	0.700496
Ku80	0.359363	0.356176	-0.542698	0.700496
Beclin	0.363939	0.374193	0.547088	0.700496
FoxM1	0.365936	0.355689	0.797041	0.700496
PRDX1	0.366054	0.378722	-0.545622	0.700496
VEGFR2	0.369349	0.377053	-0.196842	0.700496
ETS-1	0.370851	0.36449	0.403879	0.700496
p70S6K	0.377188	0.383744	0.704786	0.705342
4E-BP1	0.385358	0.380294	0.290748	0.707609
YAP	0.389284	0.412403	-0.574835	0.707609
eIF4G	0.397108	0.38456	-0.569011	0.707609
Cyclin_B1	0.398051	0.369917	0.314815	0.707609
PR	0.404764	0.381912	1.06068	0.707609
CDK1	0.405238	0.386925	0.430216	0.707609
FOXO3a	0.409088	0.398366	0.790526	0.707609
mTOR	0.409333	0.416297	-0.734012	0.707609
Cyclin_E2	0.415776	0.410547	0.461841	0.707609
FOXO3a_pS318_S321	0.416241	0.411791	0.918166	0.707609
p27_pT198	0.423307	0.415668	1.22061	0.711566
PDCD4	0.426179	0.429244	0.290938	0.711566
C-Raf_pS338	0.43235	0.422618	1.18739	0.715482
PEA-15	0.452905	0.454182	-0.406615	0.739637
p70S6K_pT389	0.454857	0.471779	-0.306802	0.739637
Akt_pT308	0.462473	0.468631	-0.185451	0.745538
PKC-alpha_pS657	0.469667	0.466561	0.257096	0.750664
Claudin-7	0.48769	0.471651	0.169562	0.76717
ARID1A	0.488199	0.480884	-0.965345	0.76717
Chk2	0.503931	0.497184	0.410992	0.785292
PEA15_pS116	0.510659	0.500813	0.168162	0.786108
GATA3	0.512862	0.507508	0.31528	0.786108
Collagen_VI	0.517382	0.527585	-0.23122	0.786589
14-3-3_beta	0.536243	0.528816	0.72984	0.796622
Akt_pS473	0.540697	0.545117	-0.153063	0.796622
c-Jun_pS73	0.548088	0.537585	0.36649	0.796622
Src_pY527	0.551285	0.545447	-0.21152	0.796622
PREX1	0.556111	0.555432	0.294568	0.796622
Rab-25	0.558669	0.549593	0.24228	0.796622
Smad4	0.564254	0.586198	-0.352633	0.796622
STAT3_pY705	0.567228	0.5653	0.19714	0.796622
MAPK_pT202_Y204	0.571715	0.571618	-0.106873	0.796622
PRAS40_pT246	0.578615	0.564767	0.106271	0.796622
TFRC	0.584044	0.580445	0.149784	0.796622
p27_pT157	0.584667	0.566379	0.376059	0.796622
mTOR_pS2448	0.585963	0.583755	-0.504734	0.796622
YB-1	0.594162	0.595536	0.208154	0.796622
EGFR_pY1068	0.595926	0.594648	0.103273	0.796622
S6_pS240_S244	0.596375	0.591168	0.131474	0.796622
Smad1	0.600189	0.598017	0.381755	0.796622
Raptor	0.600662	0.594015	0.304177	0.796622
Bcl-xL	0.609214	0.599124	0.327072	0.802275
Bim	0.617881	0.62081	-0.325169	0.807412
Chk1_pS345	0.62175	0.616557	0.275417	0.807412
INPP4B	0.633133	0.624378	0.136408	0.811303
Bad_pS112	0.633424	0.629957	0.269917	0.811303
Rictor_pT1135	0.638878	0.637995	-0.48903	0.812723
P-Cadherin	0.65107	0.647652	0.495462	0.821945
MEK1_pS217_S221	0.656583	0.653084	0.223022	0.821945
Bak	0.659314	0.65555	0.143742	0.821945
c-Kit	0.666395	0.654892	0.12829	0.82527
4E-BP1_pT70	0.689737	0.686022	0.24741	0.848558
ARHI	0.698632	0.690558	0.131398	0.853884
N-Cadherin	0.707408	0.708008	0.22873	0.858996
CD31	0.731304	0.729773	0.195302	0.882283
S6	0.745292	0.747006	0.120221	0.889865
PKC-alpha	0.747106	0.746295	0.121521	0.889865
PCNA	0.762982	0.763028	-0.266923	0.899116
Transglutaminase	0.765713	0.76636	-0.0506428	0.899116
ER-alpha_pS118	0.782597	0.777025	0.166544	0.899116
Bap1-c-4	0.791826	0.792812	0.197737	0.899116
LKB1	0.793379	0.795006	-0.237782	0.899116
G6PD	0.794824	0.792345	0.084364	0.899116
Acetyl-a-Tubulin-Lys40	0.799504	0.798567	-0.0607013	0.899116
Rictor	0.799526	0.801192	-0.0486145	0.899116
HER3_pY1289	0.8002	0.800776	0.195708	0.899116
14-3-3_zeta	0.804872	0.805604	-0.212435	0.899116
EGFR	0.807762	0.807195	0.122702	0.899116
ATM	0.839527	0.838873	-0.0534891	0.928944
MYH11	0.85765	0.85765	0.0183718	0.943415
FASN	0.874156	0.873711	0.0716254	0.955948
PI3K-p110-alpha	0.891284	0.890921	-0.0727779	0.962118
RBM15	0.895179	0.894586	-0.0430592	0.962118
eEF2	0.89539	0.895914	-0.0395041	0.962118
STAT5-alpha	0.900378	0.900233	0.0431875	0.962118
S6_pS235_S236	0.913006	0.912858	0.0299226	0.968071
Src_pY416	0.92025	0.920314	-0.0375832	0.968071
Rab11	0.925149	0.925233	-0.0249517	0.968071
PI3K-p85	0.926656	0.926658	-0.072125	0.968071
eIF4E	0.933301	0.933362	-0.0754601	0.969596
p38_pT180_Y182	0.950967	0.951018	0.0190961	0.98249
ACVRL1	0.96254	0.962638	-0.0185985	0.984308
Caveolin-1	0.97415	0.974148	-0.0067871	0.984308
N-Ras	0.975455	0.975425	0.0179882	0.984308
14-3-3_epsilon	0.982864	0.982865	-0.0317151	0.984308
E-Cadherin	0.983014	0.983024	-0.00514846	0.984308
Src	0.984308	0.984311	-0.0106223	0.984308

## Sheet: stage2
Marker	Log-rank P	Score test P	Beta	Log-rank FDR
YAP_pS127	0.000749711	0.000532687	2.18112	0.0834159
STAT5-alpha	0.000892149	0.00232554	-2.76183	0.0834159
mTOR	0.00701011	0.0108162	-3.59669	0.377764
Beclin	0.00947899	0.00873906	-3.92624	0.377764
p90RSK	0.0101007	0.00716644	-2.62034	0.377764
Smad3	0.0134987	0.00793848	2.48219	0.39132
Dvl3	0.0147276	0.00880987	2.60935	0.39132
YAP	0.016741	0.0165254	3.28545	0.39132
PEA-15	0.0254034	0.0221302	1.86683	0.522772
Cyclin_E2	0.0279557	0.046178	2.74088	0.522772
Tuberin	0.0364067	0.0389777	-2.39139	0.618914
ACC_pS79	0.0503761	0.068837	-1.99051	0.694969
ATM	0.0520807	0.0486915	-0.979818	0.694969
INPP4B	0.0538835	0.103006	-1.23643	0.694969
Rictor_pT1135	0.0610843	0.107078	4.76425	0.694969
ARID1A	0.0630288	0.112013	5.70254	0.694969
14-3-3_zeta	0.0633667	0.04921	2.44557	0.694969
Smad4	0.0678782	0.0142104	1.71979	0.694969
4E-BP1_pT37T46	0.0731796	0.0648856	0.900147	0.694969
JNK_pT183_Y185	0.0743283	0.0636819	2.60732	0.694969
LKB1	0.0974416	0.122691	-3.87233	0.829719
G6PD	0.101942	0.0584784	0.825745	0.829719
p27	0.102051	0.102632	1.92273	0.829719
AMPK_pT172	0.114549	0.128738	-0.879785	0.874203
TFRC	0.134001	0.104225	0.734865	0.874203
4E-BP1	0.142662	0.136285	0.96612	0.874203
PRAS40_pT246	0.149693	0.184982	-0.665391	0.874203
p70S6K_pT389	0.152332	0.242393	-2.10462	0.874203
CD31	0.15391	0.167897	-1.93558	0.874203
Claudin-7	0.154433	0.191346	-0.834007	0.874203
PI3K-p110-alpha	0.154578	0.131726	1.89975	0.874203
Bap1-c-4	0.15701	0.185589	1.81807	0.874203
Rb_pS807_S811	0.15711	0.132879	1.21821	0.874203
PKC-pan_BetaII_pS660	0.160217	0.178554	-1.27191	0.874203
GSK3-alpha-beta	0.163621	0.18912	2.77525	0.874203
N-Cadherin	0.169505	0.139253	1.05986	0.880482
SCD1	0.211856	0.217495	-1.80544	0.931737
P-Cadherin	0.220367	0.23021	-1.87228	0.931737
VEGFR2	0.223601	0.205847	0.497527	0.931737
PCNA	0.225827	0.243646	1.93302	0.931737
S6_pS235_S236	0.236049	0.258491	-0.645319	0.931737
Src	0.239546	0.242972	-1.21016	0.931737
Smad1	0.254168	0.24924	1.50764	0.931737
FOXO3a	0.259994	0.240953	1.29939	0.931737
eEF2K	0.260882	0.227167	0.769043	0.931737
PRDX1	0.264057	0.252296	1.24858	0.931737
Transglutaminase	0.265	0.260162	0.328485	0.931737
A-Raf_pS299	0.267185	0.257308	2.59781	0.931737
Bid	0.2752	0.330603	-1.12933	0.931737
p21	0.275283	0.271503	1.14821	0.931737
Shc_pY317	0.276701	0.291127	-1.13987	0.931737
PDK1_pS241	0.279122	0.279542	-1.0801	0.931737
Caveolin-1	0.285368	0.281926	0.445249	0.931737
S6_pS240_S244	0.289116	0.319837	-0.523585	0.931737
Chk1_pS345	0.291002	0.255504	0.873179	0.931737
ER-alpha	0.29372	0.302722	-1.18171	0.931737
FASN	0.296771	0.27774	0.800533	0.931737
53BP1	0.297603	0.29345	-0.88019	0.931737
mTOR_pS2448	0.308267	0.294925	-1.29239	0.931737
IGFBP2	0.313316	0.250394	0.306378	0.931737
ACVRL1	0.314902	0.313992	-0.909706	0.931737
AMPK_alpha	0.320963	0.30897	-0.685563	0.931737
HER3	0.321954	0.330828	-0.525179	0.931737
CDK1	0.333826	0.332513	0.852373	0.931737
p90RSK_pT359_S363	0.343281	0.341698	-1.23569	0.931737
Tuberin_pT1462	0.344645	0.342319	-1.17983	0.931737
Rad51	0.346031	0.336652	1.00398	0.931737
PDCD4	0.352415	0.374626	0.606346	0.931737
14-3-3_beta	0.361015	0.385542	-2.7169	0.931737
N-Ras	0.363181	0.371955	-1.03287	0.931737
Bcl-2	0.364516	0.362772	0.467263	0.931737
Cyclin_B1	0.372391	0.294373	0.370985	0.931737
GSK3-alpha-beta_pS21_S9	0.376796	0.376243	-0.730696	0.931737
Ku80	0.383489	0.392869	-0.99637	0.931737
Fibronectin	0.403295	0.399336	0.423231	0.931737
p38_pT180_Y182	0.407483	0.430933	0.492053	0.931737
Myosin-IIa_pS1943	0.410818	0.390365	-0.702807	0.931737
ER-alpha_pS118	0.416622	0.342966	0.883584	0.931737
ARHI	0.425939	0.439152	-0.687146	0.931737
VHL	0.431916	0.422015	-0.1499	0.931737
HER2	0.441293	0.434372	-0.583784	0.931737
Acetyl-a-Tubulin-Lys40	0.459198	0.44187	0.422983	0.931737
Chk1	0.463445	0.439826	1.25917	0.931737
Raptor	0.486112	0.516146	-0.624641	0.931737
GATA3	0.491259	0.498624	0.585531	0.931737
GAB2	0.491412	0.494342	-0.310214	0.931737
PDK1	0.491624	0.499064	-1.37361	0.931737
Collagen_VI	0.49218	0.476586	0.324515	0.931737
ERK2	0.49408	0.502576	-0.53488	0.931737
XRCC1	0.508149	0.515416	0.896555	0.931737
eEF2	0.509087	0.508761	0.351363	0.931737
Caspase-7_cleavedD198	0.511088	0.490172	0.43761	0.931737
JNK2	0.516876	0.52752	-0.889011	0.931737
Cyclin_E1	0.534583	0.536515	0.634545	0.931737
Bad_pS112	0.53882	0.532203	0.584473	0.931737
Akt	0.545378	0.540673	-1.09438	0.931737
Bim	0.545423	0.544888	0.570492	0.931737
Src_pY527	0.545763	0.544836	0.356092	0.931737
Paxillin	0.546023	0.54226	0.384147	0.931737
HER3_pY1289	0.553363	0.548033	-0.875731	0.931737
Notch1	0.564591	0.56327	0.882005	0.931737
Stathmin	0.566335	0.552046	0.552687	0.931737
FOXO3a_pS318_S321	0.571838	0.555229	0.987729	0.931737
Annexin-1	0.580404	0.572169	-0.243588	0.931737
STAT3_pY705	0.581388	0.57292	0.317787	0.931737
c-Jun_pS73	0.581847	0.581999	0.662119	0.931737
Bak	0.582854	0.567602	0.369401	0.931737
MIG-6	0.584846	0.589189	-0.431234	0.931737
EGFR	0.587273	0.584477	0.37856	0.931737
eIF4G	0.591603	0.592941	0.657298	0.931737
cIAP	0.593763	0.602616	-0.686722	0.931737
MAPK_pT202_Y204	0.602294	0.600224	-0.198399	0.931737
Syk	0.602815	0.601393	-0.278245	0.931737
HER2_pY1248	0.606443	0.614957	-0.512692	0.931737
EGFR_pY1173	0.606464	0.609686	-0.525616	0.931737
p53	0.609282	0.606052	-0.37733	0.931737
c-Myc	0.610379	0.60812	0.403322	0.931737
Rictor	0.618386	0.636127	-0.179593	0.931737
TIGAR	0.624853	0.62381	0.887565	0.931737
BRCA2	0.626499	0.617101	0.409181	0.931737
IRS1	0.626769	0.625785	0.457262	0.931737
p62-LCK-ligand	0.62937	0.629331	-0.348811	0.931737
Annexin_VII	0.629814	0.630787	0.590885	0.931737
eIF4E	0.630042	0.627871	0.715843	0.931737
Heregulin	0.63534	0.638238	-0.340577	0.931737
ETS-1	0.638562	0.646467	-0.431242	0.931737
Akt_pS473	0.641313	0.643737	-0.251677	0.931737
XBP1	0.642569	0.647912	-0.499003	0.931737
Chk2	0.642749	0.635847	-0.624185	0.931737
SF2	0.648624	0.642849	-0.532694	0.933021
C-Raf_pS338	0.667589	0.670255	1.1012	0.947422
PEA15_pS116	0.672529	0.677963	-0.223305	0.947422
Bax	0.678203	0.674975	0.41504	0.947422
DJ-1	0.678901	0.679336	0.518996	0.947422
Cyclin_D1	0.684802	0.684052	-0.540168	0.947447
PTEN	0.689053	0.682108	-0.264001	0.947447
PKC-alpha_pS657	0.706939	0.709264	-0.183421	0.964947
PREX1	0.719376	0.715385	0.284239	0.967595
p38_MAPK	0.72963	0.72525	-0.310571	0.967595
GSK3_pS9	0.73364	0.731611	-0.295369	0.967595
HSP70	0.735699	0.73377	0.112936	0.967595
PR	0.750719	0.755543	-1.25662	0.967595
4E-BP1_pT70	0.751019	0.751701	-0.519949	0.967595
RBM15	0.755508	0.750069	-0.170673	0.967595
Bcl-xL	0.75641	0.758957	-0.458868	0.967595
Akt_pT308	0.767337	0.765849	0.147137	0.967595
PKC-alpha	0.775007	0.775858	-0.138348	0.967595
FoxM1	0.783853	0.785693	-0.426775	0.967595
TAZ	0.786241	0.783607	0.269672	0.967595
YB-1_pS102	0.793566	0.791776	0.349081	0.967595
4E-BP1_pS65	0.802801	0.803101	-0.23037	0.967595
YB-1	0.80443	0.803661	0.179892	0.967595
PKC-delta_pS664	0.811399	0.805705	0.366118	0.967595
MEK1_pS217_S221	0.81346	0.812222	0.234624	0.967595
p27_pT198	0.820465	0.816586	0.223331	0.967595
B-Raf	0.823451	0.824336	-0.191055	0.967595
Lck	0.824013	0.82334	-0.16167	0.967595
E-Cadherin	0.82717	0.827963	-0.122806	0.967595
NDRG1_pT346	0.829806	0.830981	0.0520832	0.967595
TSC1	0.836513	0.838527	0.241744	0.967595
p27_pT157	0.838188	0.841169	-0.495505	0.967595
EGFR_pY1068	0.845383	0.846123	0.0646038	0.967595
S6	0.856469	0.85713	0.140366	0.967595
ACC1	0.857255	0.857944	-0.127258	0.967595
14-3-3_epsilon	0.872166	0.870952	0.510901	0.967595
Rab11	0.876911	0.876132	0.0917665	0.967595
c-Met_pY1235	0.877228	0.877704	0.347231	0.967595
Rad50	0.878691	0.878553	-0.248809	0.967595
Chk2_pT68	0.878783	0.878381	0.181697	0.967595
PAI-1	0.881203	0.880534	0.0446188	0.967595
Mre11	0.884807	0.883477	0.214557	0.967595
ASNS	0.9002	0.900977	-0.0738506	0.978482
p70S6K	0.905226	0.905357	0.172659	0.978482
MEK1	0.910573	0.910461	0.0892021	0.978604
AR	0.922358	0.922417	-0.07163	0.985606
PI3K-p85	0.928737	0.928744	0.0975791	0.986783
Src_pY416	0.935276	0.935187	0.0538014	0.987824
beta-Catenin	0.943456	0.94356	0.0398985	0.987824
CD20	0.953311	0.953202	0.0969921	0.987824
NF2	0.957402	0.957339	-0.0453879	0.987824
C-Raf	0.961409	0.961379	-0.107392	0.987824
CD49b	0.963927	0.963968	-0.0749416	0.987824
c-Kit	0.972468	0.97225	0.0275936	0.987824
NF-kB-p65_pS536	0.975409	0.97541	0.0152764	0.987824
GAPDH	0.979842	0.979847	0.00457086	0.987824
MYH11	0.983093	0.98309	-0.00375416	0.987824
Rab-25	0.987824	0.987816	0.0129584	0.987824

## Sheet: stage3
Marker	Log-rank P	Score test P	Beta	Log-rank FDR
GAB2	4.45039e-05	0.000100909	-0.784162	0.00588178
MIG-6	6.29067e-05	0.000611528	-1.45451	0.00588178
MAPK_pT202_Y204	0.000301656	0.00038468	-0.650641	0.0188032
PEA-15	0.000496957	0.000344594	1.58524	0.0232327
Src_pY527	0.00197746	0.000976677	-0.658284	0.073957
4E-BP1_pT37T46	0.00248658	0.00177399	0.706758	0.0774984
Shc_pY317	0.00489282	0.00610229	-1.31339	0.130708
EGFR_pY1173	0.00809825	0.0162236	-0.844469	0.184609
EGFR_pY1068	0.00888494	0.0103637	-0.389789	0.184609
p53	0.0112968	0.00792699	1.14694	0.210416
AR	0.0123774	0.013649	-0.923462	0.210416
p90RSK	0.0185315	0.0280299	-1.21469	0.288782
PCNA	0.0239645	0.0179916	1.3827	0.34472
A-Raf_pS299	0.0266172	0.0312856	-2.25495	0.355529
YAP	0.0334096	0.0193138	0.90938	0.393666
Transglutaminase	0.0336826	0.0322511	0.332404	0.393666
Smad3	0.0382705	0.0289077	1.03246	0.412591
NDRG1_pT346	0.0406655	0.0314724	-0.211685	0.412591
Annexin_VII	0.0449279	0.0460715	-1.4081	0.412591
p27_pT198	0.0464678	0.0327431	1.52679	0.412591
CDK1	0.0494003	0.0336232	0.715928	0.412591
p21	0.052063	0.044522	0.811327	0.412591
Rad51	0.0586825	0.0467088	0.696442	0.412591
Chk2_pT68	0.059469	0.0442583	0.916446	0.412591
Tuberin_pT1462	0.0675936	0.0718859	-0.802704	0.412591
Caveolin-1	0.0677253	0.0669185	0.306353	0.412591
RBM15	0.0681979	0.0580753	-0.48831	0.412591
Cyclin_E1	0.0715347	0.0597147	0.733957	0.412591
YAP_pS127	0.0720089	0.0580307	0.422909	0.412591
beta-Catenin	0.0722603	0.0553348	-0.393306	0.412591
PTEN	0.0762804	0.0610576	-0.573309	0.412591
PAI-1	0.07667	0.0648762	0.260497	0.412591
C-Raf_pS338	0.0788644	0.0873561	-2.93342	0.412591
Akt_pT308	0.0791007	0.0707694	0.337605	0.412591
FOXO3a_pS318_S321	0.0805899	0.0708241	1.43659	0.412591
ARID1A	0.081075	0.0807919	2.07079	0.412591
STAT5-alpha	0.0816487	0.0797946	-0.397537	0.412591
Rab-25	0.084667	0.0979125	-0.933632	0.412591
4E-BP1	0.0874638	0.0814611	0.543084	0.412591
G6PD	0.0888626	0.0692913	0.435441	0.412591
Src_pY416	0.0930938	0.101579	-0.502469	0.412591
14-3-3_zeta	0.0957797	0.0623541	0.592799	0.412591
NF2	0.0962786	0.0908133	-0.607658	0.412591
Bap1-c-4	0.0974503	0.0898064	-0.883596	0.412591
Tuberin	0.0992866	0.0856891	-0.452851	0.412591
JNK2	0.102112	0.0952005	-0.877677	0.415107
PREX1	0.104573	0.108178	-0.574142	0.416065
P-Cadherin	0.109364	0.1122	1.0956	0.426064
HER2_pY1248	0.116166	0.122793	-0.724338	0.438675
IGFBP2	0.12088	0.0899065	0.330497	0.438675
ATM	0.121356	0.110386	-0.263944	0.438675
HER3	0.122319	0.131754	-0.41346	0.438675
mTOR	0.129168	0.133061	-0.874731	0.438675
ER-alpha_pS118	0.131334	0.091386	0.846335	0.438675
ACVRL1	0.131968	0.139941	-0.857549	0.438675
Heregulin	0.134004	0.144597	-0.801384	0.438675
Notch1	0.134334	0.129124	1.07362	0.438675
N-Ras	0.13606	0.145504	-0.869551	0.438675
Bcl-xL	0.142721	0.118693	0.542126	0.444423
Rad50	0.144615	0.121334	-0.712075	0.444423
TFRC	0.145924	0.135252	0.303835	0.444423
eEF2	0.147349	0.142709	0.3574	0.444423
ARHI	0.150841	0.160291	-0.671167	0.444712
DJ-1	0.158217	0.143536	0.663328	0.444712
mTOR_pS2448	0.16019	0.144155	-0.881797	0.444712
c-Met_pY1235	0.162812	0.148823	0.940169	0.444712
PRAS40_pT246	0.163873	0.175816	-0.356678	0.444712
S6_pS240_S244	0.163886	0.153407	0.378682	0.444712
PDK1	0.166165	0.170686	-1.15697	0.444712
Myosin-IIa_pS1943	0.16647	0.154047	-0.566355	0.444712
PKC-pan_BetaII_pS660	0.171275	0.160567	-0.397462	0.451105
GATA3	0.17432	0.162773	0.5161	0.451422
Akt_pS473	0.176224	0.184346	-0.355452	0.451422
AMPK_pT172	0.180922	0.176095	-0.276747	0.454866
LKB1	0.183936	0.166096	0.895069	0.454866
ACC1	0.18555	0.177796	0.353622	0.454866
MEK1_pS217_S221	0.187298	0.188309	-0.555185	0.454866
14-3-3_epsilon	0.193442	0.172852	1.20886	0.463764
Claudin-7	0.197608	0.181157	0.313575	0.467756
p27_pT157	0.207313	0.183633	-1.12573	0.484594
c-Myc	0.211362	0.194452	0.423183	0.487959
GSK3_pS9	0.21982	0.203038	-0.344542	0.495374
PI3K-p110-alpha	0.220697	0.21639	-0.562219	0.495374
Smad1	0.222521	0.213364	0.718194	0.495374
ASNS	0.234914	0.222452	0.32418	0.516812
Chk1	0.2395	0.201148	0.661796	0.520774
ER-alpha	0.243118	0.26002	-0.532515	0.522564
PEA15_pS116	0.248427	0.242078	0.29459	0.527907
53BP1	0.252111	0.244665	-0.38996	0.529717
Stathmin	0.278689	0.261706	0.54796	0.567352
FOXO3a	0.279705	0.262766	0.667194	0.567352
EGFR	0.282447	0.293745	-0.437971	0.567352
PRDX1	0.283014	0.263858	0.450656	0.567352
TSC1	0.289696	0.272552	-0.442056	0.567352
JNK_pT183_Y185	0.294931	0.30336	-0.666784	0.567352
NF-kB-p65_pS536	0.297662	0.296401	-0.192638	0.567352
SCD1	0.299023	0.299302	-0.846248	0.567352
c-Jun_pS73	0.306588	0.303869	-0.48828	0.567352
eIF4E	0.306677	0.303733	0.724729	0.567352
PKC-alpha	0.306913	0.305702	-0.336435	0.567352
Src	0.308217	0.302358	0.406819	0.567352
VHL	0.311581	0.30306	-0.110646	0.567352
Paxillin	0.314245	0.306725	-0.267297	0.567352
VEGFR2	0.315533	0.312165	0.212492	0.567352
YB-1	0.319347	0.328912	0.354564	0.568741
eIF4G	0.335215	0.325347	-0.471637	0.577041
Beclin	0.336247	0.322424	-0.688435	0.577041
TAZ	0.340145	0.324553	0.416625	0.577041
FASN	0.34116	0.329483	0.33575	0.577041
Acetyl-a-Tubulin-Lys40	0.342505	0.343351	-0.17458	0.577041
CD49b	0.342522	0.323977	0.509162	0.577041
MYH11	0.353334	0.350817	-0.083937	0.589941
XRCC1	0.358946	0.341221	0.520352	0.594008
cIAP	0.375253	0.379831	0.698201	0.611872
p27	0.378626	0.373817	0.453134	0.611872
YB-1_pS102	0.379557	0.372515	0.406969	0.611872
4E-BP1_pT70	0.383183	0.377211	0.663258	0.612437
XBP1	0.388294	0.377917	0.361963	0.615348
p70S6K	0.408319	0.397566	-0.496878	0.637443
ACC_pS79	0.414578	0.408844	0.273165	0.637443
p90RSK_pT359_S363	0.415385	0.413047	-0.500516	0.637443
Bcl-2	0.415872	0.414022	-0.288696	0.637443
PDK1_pS241	0.422247	0.414622	-0.346651	0.641952
Akt	0.425875	0.411446	-0.403249	0.642247
ERK2	0.436019	0.457985	0.2323	0.652284
INPP4B	0.440376	0.430927	0.208725	0.653574
Bim	0.445983	0.441953	0.362191	0.656683
PDCD4	0.463947	0.463747	-0.261362	0.677797
Cyclin_D1	0.476226	0.470891	0.479318	0.690343
p38_pT180_Y182	0.482225	0.474957	-0.142751	0.693663
Chk2	0.486554	0.489662	-0.406565	0.694547
PKC-alpha_pS657	0.511394	0.510057	-0.208569	0.724475
GAPDH	0.51899	0.519522	-0.0581572	0.728503
p62-LCK-ligand	0.524003	0.517838	0.167337	0.728503
Annexin-1	0.534949	0.533114	-0.140855	0.728503
c-Kit	0.535264	0.523977	0.232677	0.728503
p70S6K_pT389	0.537266	0.547038	-0.401617	0.728503
PKC-delta_pS664	0.537612	0.53279	0.593859	0.728503
CD31	0.55743	0.555082	0.327282	0.749586
Rab11	0.561187	0.562704	-0.144031	0.749586
14-3-3_beta	0.568081	0.563495	0.617104	0.752386
B-Raf	0.575089	0.571812	-0.172091	0.752386
Cyclin_E2	0.575354	0.564843	0.219331	0.752386
HER3_pY1289	0.589978	0.594276	-0.359556	0.766152
Bad_pS112	0.602753	0.598835	-0.292369	0.777343
HSP70	0.615714	0.617557	-0.0780424	0.78862
PR	0.625068	0.629845	-0.887732	0.795155
HER2	0.656394	0.655233	-0.195962	0.812264
S6	0.659146	0.657189	-0.15358	0.812264
IRS1	0.66354	0.659539	0.242998	0.812264
Rictor_pT1135	0.668852	0.667245	0.334703	0.812264
Caspase-7_cleavedD198	0.67092	0.666865	0.12651	0.812264
FoxM1	0.67627	0.682028	-0.294833	0.812264
Fibronectin	0.676923	0.674428	0.0944822	0.812264
AMPK_alpha	0.677401	0.677547	-0.127062	0.812264
Bid	0.67761	0.672521	0.146813	0.812264
Bax	0.686071	0.683427	0.137832	0.817168
Cyclin_B1	0.695751	0.690025	0.102153	0.823453
SF2	0.701847	0.704667	0.230307	0.825443
ETS-1	0.73989	0.737336	0.109684	0.864325
p38_MAPK	0.745903	0.745029	-0.160611	0.864325
S6_pS235_S236	0.748774	0.748236	0.104963	0.864325
Collagen_VI	0.778953	0.778017	0.102965	0.893645
BRCA2	0.787852	0.78915	-0.10298	0.898344
CD20	0.807503	0.80601	0.114818	0.900842
GSK3-alpha-beta_pS21_S9	0.807625	0.805722	-0.0618075	0.900842
Syk	0.810386	0.810764	0.057611	0.900842
N-Cadherin	0.810774	0.809987	0.0884785	0.900842
Mre11	0.81413	0.812751	0.145905	0.900842
Rb_pS807_S811	0.819808	0.821238	-0.0782146	0.901789
Ku80	0.829124	0.828542	-0.097849	0.906703
Rictor	0.847415	0.847922	-0.0389279	0.91742
Bak	0.848736	0.849936	-0.0452806	0.91742
Chk1_pS345	0.859531	0.859297	0.108585	0.923749
TIGAR	0.892329	0.893073	-0.0605784	0.942915
Raptor	0.897344	0.897026	0.0484999	0.942915
MEK1	0.899605	0.900002	0.0411046	0.942915
C-Raf	0.900022	0.900145	-0.149043	0.942915
STAT3_pY705	0.902576	0.902658	-0.0438511	0.942915
E-Cadherin	0.927801	0.927842	-0.023055	0.962032
PI3K-p85	0.931164	0.931289	0.0406997	0.962032
eEF2K	0.938364	0.938389	-0.0324737	0.964143
Lck	0.959161	0.959184	-0.0184032	0.977406
Dvl3	0.963564	0.96354	0.0213109	0.977406
4E-BP1_pS65	0.968649	0.968663	-0.0196084	0.977406
Smad4	0.972179	0.972122	0.0201998	0.977406
GSK3-alpha-beta	0.983701	0.983691	-0.0130986	0.983701

## Sheet: stage4
Marker	Log-rank P	Score test P	Beta	Log-rank FDR
TIGAR	1.25046e-05	7.16281e-06	2.74199	0.00187569
FASN	2.28439e-05	1.1055e-05	1.28864	0.00187569
AR	3.00913e-05	2.7306e-05	-1.19017	0.00187569
S6	8.76579e-05	3.68374e-05	1.3808	0.00409801
ACC1	0.00035589	0.000187103	0.862498	0.0133103
Cyclin_B1	0.000714772	0.00011991	0.629056	0.0196568
GATA3	0.000735817	0.000203333	1.06934	0.0196568
14-3-3_zeta	0.00115777	0.00023057	1.41501	0.0270629
FoxM1	0.00143652	0.000167644	1.79423	0.0298478
NF-kB-p65_pS536	0.0018555	0.00189067	-0.619337	0.0346978
PEA-15	0.00215159	0.00133816	1.38071	0.0365771
GSK3-alpha-beta_pS21_S9	0.00248075	0.00087838	-0.828904	0.0386583
p90RSK_pT359_S363	0.00274522	0.00309193	-1.93746	0.0394889
PDK1_pS241	0.00300287	0.0028717	-1.63077	0.0401097
LKB1	0.00323159	0.00258941	2.45923	0.0402872
beta-Catenin	0.00345509	0.00256493	-0.723395	0.0403813
N-Cadherin	0.00408077	0.00414988	-1.42497	0.043644
Chk2	0.00420103	0.0038241	1.21931	0.043644
p21	0.00658406	0.00404501	0.982273	0.064801
p90RSK	0.00812871	0.00909569	-1.17775	0.0753898
Cyclin_E1	0.00846623	0.0064621	1.4337	0.0753898
Dvl3	0.00914201	0.00709619	1.22154	0.0761076
Paxillin	0.00951087	0.00666913	-0.650093	0.0761076
YAP	0.00984652	0.00533584	1.4783	0.0761076
Bcl-xL	0.0101748	0.00639768	1.43475	0.0761076
IGFBP2	0.0114894	0.00936475	0.641883	0.081557
AMPK_pT172	0.0117756	0.0112651	-0.58815	0.081557
EGFR_pY1068	0.0150617	0.0169587	-0.341658	0.100591
Caspase-7_cleavedD198	0.0156587	0.0141079	0.8533	0.100972
HER3	0.0184818	0.0199893	-0.602345	0.115203
JNK2	0.0267509	0.0292699	-1.48267	0.157065
mTOR_pS2448	0.0275517	0.0276211	-2.07389	0.157065
Rad51	0.0277595	0.026714	1.0651	0.157065
MEK1	0.0292948	0.0233176	-0.75598	0.157065
TFRC	0.0293973	0.0273051	0.396219	0.157065
CD49b	0.0305915	0.0209552	0.968748	0.158906
p38_pT180_Y182	0.0320272	0.0226374	-0.407712	0.161867
Src_pY527	0.0333022	0.0256617	-0.387905	0.163882
B-Raf	0.0351683	0.0343979	-0.796197	0.165151
VHL	0.0357008	0.0351899	-0.208623	0.165151
S6_pS240_S244	0.0362596	0.034599	0.544671	0.165151
Myosin-IIa_pS1943	0.0370928	0.0403647	1.08064	0.165151
ERK2	0.0388052	0.0258603	-0.542399	0.168758
GSK3-alpha-beta	0.0434629	0.0406706	1.67284	0.183453
AMPK_alpha	0.0441465	0.0445708	-0.684963	0.183453
MAPK_pT202_Y204	0.0486256	0.0484449	-0.329755	0.197673
HER3_pY1289	0.0507602	0.0457929	-1.62003	0.201961
CD31	0.0537491	0.0489811	-1.18952	0.207991
Chk1	0.0545002	0.0420794	1.59247	0.207991
Akt	0.0582896	0.0471977	-1.44341	0.214107
NDRG1_pT346	0.0583927	0.0542101	-0.205689	0.214107
eIF4G	0.06127	0.0604165	1.18077	0.217971
GAB2	0.0617779	0.0719949	-0.398805	0.217971
P-Cadherin	0.0677936	0.0601911	1.21486	0.234767
ACC_pS79	0.0736836	0.0643004	0.600036	0.250524
GSK3_pS9	0.075441	0.060793	-0.559595	0.251919
Bim	0.0785012	0.0706842	0.799616	0.255347
PAI-1	0.0791986	0.0690525	0.165544	0.255347
14-3-3_epsilon	0.0929885	0.0824919	2.22424	0.289029
Stathmin	0.094257	0.0933736	1.16372	0.289029
MIG-6	0.0942822	0.106814	-0.554031	0.289029
Tuberin_pT1462	0.0968506	0.0982808	-0.883279	0.292114
ER-alpha_pS118	0.108482	0.0675982	0.868122	0.321192
Rab11	0.111229	0.113797	-0.347649	0.321192
PRAS40_pT246	0.113294	0.119958	-0.37713	0.321192
Src_pY416	0.113362	0.115148	-0.515644	0.321192
Lck	0.115385	0.10967	0.532165	0.322044
ACVRL1	0.119764	0.126272	-0.716443	0.328754
p27_pT198	0.121305	0.0978543	1.06154	0.328754
eEF2	0.124031	0.120406	0.313912	0.330813
MEK1_pS217_S221	0.125603	0.128241	-0.760791	0.330813
PRDX1	0.127797	0.12222	0.789772	0.331918
PTEN	0.133285	0.123332	-0.54825	0.341428
Acetyl-a-Tubulin-Lys40	0.136721	0.138379	-0.305098	0.345498
Bad_pS112	0.141523	0.14752	-0.739179	0.352863
Syk	0.146701	0.150261	0.313948	0.356767
c-Kit	0.148097	0.120709	0.546035	0.356767
PREX1	0.149883	0.148841	0.498236	0.356767
Rictor_pT1135	0.157969	0.153498	-1.02904	0.356767
Chk2_pT68	0.158146	0.156382	0.732581	0.356767
ASNS	0.158189	0.146463	0.308591	0.356767
Heregulin	0.160518	0.173287	-0.578957	0.356767
XBP1	0.160795	0.141422	0.469433	0.356767
Rb_pS807_S811	0.163741	0.146491	0.400176	0.356767
ATM	0.164043	0.159083	-0.286778	0.356767
Bax	0.164074	0.151212	0.398509	0.356767
S6_pS235_S236	0.173886	0.177415	0.362874	0.373754
Rad50	0.181786	0.168656	-0.670143	0.386295
4E-BP1_pS65	0.185497	0.190589	-0.646155	0.38948
STAT5-alpha	0.19205	0.192794	-0.309483	0.38948
PI3K-p110-alpha	0.192665	0.206049	0.536321	0.38948
Cyclin_D1	0.192809	0.189782	0.917099	0.38948
PCNA	0.193699	0.199982	0.893615	0.38948
YAP_pS127	0.21286	0.204889	0.402442	0.417172
4E-BP1_pT70	0.21414	0.208113	0.969637	0.417172
Cyclin_E2	0.214163	0.200445	0.556539	0.417172
Fibronectin	0.226971	0.223204	0.301343	0.432441
PKC-pan_BetaII_pS660	0.227984	0.228105	-0.407518	0.432441
MYH11	0.22894	0.227562	-0.0932066	0.432441
c-Met_pY1235	0.239322	0.242421	1.0309	0.447533
HER2_pY1248	0.247481	0.253987	-0.542908	0.458207
SCD1	0.250711	0.249515	-0.746301	0.459636
Raptor	0.266776	0.259048	0.480336	0.484341
eIF4E	0.285451	0.285989	0.747574	0.513263
ARHI	0.300079	0.305038	-0.421878	0.534426
Rab-25	0.330264	0.324675	0.385285	0.572718
E-Cadherin	0.331201	0.329842	-0.21207	0.572718
Bcl-2	0.331877	0.330094	-0.281307	0.572718
Tuberin	0.336347	0.333153	-0.369807	0.572718
PDCD4	0.336893	0.323591	0.273979	0.572718
XRCC1	0.347581	0.317089	0.309184	0.585565
PKC-delta_pS664	0.382207	0.394098	-0.769165	0.630675
RBM15	0.383508	0.368855	-0.241573	0.630675
DJ-1	0.384476	0.381904	0.471128	0.630675
Annexin-1	0.393555	0.400301	0.205135	0.636634
ETS-1	0.406638	0.401133	0.299765	0.636634
Collagen_VI	0.40711	0.417336	-0.244583	0.636634
c-Myc	0.407461	0.37823	0.14176	0.636634
mTOR	0.40978	0.406518	0.514938	0.636634
p70S6K	0.411962	0.412594	0.577335	0.636634
p53	0.414252	0.408151	0.375582	0.636634
Ku80	0.419215	0.41754	-0.31427	0.636634
BRCA2	0.419914	0.38873	0.180781	0.636634
PDK1	0.422153	0.443617	-0.446438	0.636634
C-Raf	0.426069	0.425351	0.91048	0.637399
VEGFR2	0.431679	0.432901	-0.207531	0.640666
Shc_pY317	0.454243	0.470038	-0.296037	0.668846
Bid	0.462494	0.458809	0.328495	0.675675
4E-BP1_pT37T46	0.477099	0.478514	0.156766	0.691609
Annexin_VII	0.492884	0.486301	0.525595	0.706919
Bak	0.495221	0.493454	0.237117	0.706919
ARID1A	0.508241	0.511753	0.742193	0.714277
YB-1	0.508838	0.508516	0.296948	0.714277
Smad3	0.511835	0.50478	0.305351	0.714277
14-3-3_beta	0.52149	0.491195	0.198682	0.72236
A-Raf_pS299	0.527336	0.528986	-0.578353	0.722548
TAZ	0.532653	0.51244	0.200103	0.722548
FOXO3a	0.53529	0.534541	0.500173	0.722548
Caveolin-1	0.537081	0.533823	-0.131784	0.722548
PKC-alpha_pS657	0.557294	0.55606	0.144227	0.741092
EGFR_pY1173	0.558791	0.565268	-0.154738	0.741092
FOXO3a_pS318_S321	0.567201	0.554483	0.328561	0.743751
JNK_pT183_Y185	0.571601	0.572429	-0.369074	0.743751
Src	0.572728	0.569005	0.221786	0.743751
Akt_pT308	0.583679	0.58469	-0.108525	0.747863
p27_pT157	0.583893	0.588745	-0.457798	0.747863
NF2	0.587936	0.586433	-0.168287	0.747919
STAT3_pY705	0.598174	0.599011	-0.195164	0.75257
p38_MAPK	0.599641	0.600976	0.298149	0.75257
Akt_pS473	0.607601	0.610544	-0.135022	0.757476
PKC-alpha	0.616245	0.615198	0.126078	0.761958
GAPDH	0.619345	0.62079	-0.0419221	0.761958
G6PD	0.654278	0.651635	0.111388	0.799673
PEA15_pS116	0.672463	0.669529	0.0953611	0.808002
Rictor	0.674913	0.67985	-0.0706085	0.808002
p70S6K_pT389	0.675175	0.676752	-0.314254	0.808002
C-Raf_pS338	0.682269	0.681309	-0.553899	0.808002
PI3K-p85	0.682697	0.682484	-0.220191	0.808002
Chk1_pS345	0.73015	0.730156	0.223981	0.85873
Beclin	0.742905	0.747162	-0.158272	0.865569
eEF2K	0.748049	0.747375	-0.123349	0.865569
ER-alpha	0.7528	0.75104	0.172063	0.865569
YB-1_pS102	0.75698	0.755558	0.112724	0.865569
p27	0.759109	0.759565	-0.183782	0.865569
Mre11	0.774863	0.774457	0.220478	0.878178
Smad1	0.780756	0.781264	0.187103	0.879136
Bap1-c-4	0.785111	0.78543	0.151799	0.879136
Smad4	0.813683	0.814982	-0.175079	0.904935
53BP1	0.817829	0.818279	0.089948	0.904935
4E-BP1	0.835634	0.836016	-0.0632475	0.919197
p62-LCK-ligand	0.861781	0.859992	0.0191717	0.941461
INPP4B	0.865943	0.866808	-0.046493	0.941461
Notch1	0.876479	0.876524	0.109586	0.947408
HSP70	0.889787	0.889862	-0.0199799	0.949311
N-Ras	0.89187	0.891888	-0.0801893	0.949311
Claudin-7	0.899493	0.899718	-0.0407895	0.949311
HER2	0.902801	0.90269	-0.0410316	0.949311
SF2	0.903622	0.903667	0.0651904	0.949311
CD20	0.917185	0.917066	0.0726362	0.953442
EGFR	0.917751	0.917591	0.0375225	0.953442
PR	0.95082	0.950927	-0.0821168	0.97702
CDK1	0.956292	0.956272	0.0240038	0.97702
Transglutaminase	0.958207	0.958197	0.00688316	0.97702
IRS1	0.961346	0.961298	0.0218689	0.97702
TSC1	0.974173	0.974159	-0.0154294	0.983968
c-Jun_pS73	0.980047	0.980048	-0.0141794	0.983968
cIAP	0.983968	0.983975	-0.0134854	0.983968
