# Supplementary material for: Unique protein expression signatures of survival time in kidney renal clear cell carcinoma through a pan-cancer screening
Source: BMC Genomics. 2017 Oct 3;18(Suppl 6):678. doi: 10.1186/s12864-017-4026-6 (PMC5629613; doi:10.1186/s12864-017-4026-6)
Supplement: Supplementary file 5 — Screening results for stage-specific mRNA biomarkers prognostic for KIRC (XLSX 49 kb) [file 12864_2017_4026_MOESM5_ESM.xlsx]

## Sheet: General.Information
General information of the sheets in this file
Sheet Name	Data content
S3a. stage1	Screening results for stage one specific mRNA biomarkers prognostic for KIRC
S3b. Stage2	Screening results for stage two specific mRNA biomarkers prognostic for KIRC
S3c. Stage3	Screening results for stage three specific mRNA biomarkers prognostic for KIRC
S3d. Stage4	Screening results for stage four specific mRNA biomarkers prognostic for KIRC

## Sheet: Stage1
Marker	Log-rank P	Score test P	Beta	Log-rank FDR
CHEK2	0.00147619	0.001019	0.74817	0.217
ASNS	0.00302437	0.000912151	0.500511	0.222291
NRAS	0.00621166	0.00314967	-1.01581	0.298153
ERBB3	0.0095925	0.00449284	-0.33478	0.298153
RPS6KB1	0.0118647	0.0140142	1.54839	0.298153
DVL3	0.0121695	0.00977834	1.1413	0.298153
CCNE1	0.0157566	0.0119288	0.455683	0.330888
MAPK1	0.0226911	0.0193139	-0.926665	0.393407
G6PD	0.0275602	0.0166248	0.570517	0.393407
NDRG1	0.0298564	0.018797	-0.35072	0.393407
ERBB2	0.0303145	0.0271415	-0.55879	0.393407
WWTR1	0.0326009	0.0251684	-0.439971	0.393407
SHC1	0.0368438	0.0359655	0.618813	0.393407
NFKB1	0.0394337	0.0268944	-0.695759	0.393407
NRG1	0.0444772	0.0385865	-0.205099	0.393407
STAT5A	0.0454298	0.0507302	0.541414	0.393407
TP53	0.0523086	0.0498828	0.926584	0.393407
CCND1	0.0536853	0.0387473	-0.32186	0.393407
BCL2	0.0538132	0.0321769	-0.304185	0.393407
ACACA	0.0539797	0.0431095	0.607854	0.393407
ANXA1	0.058654	0.060941	0.39936	0.393407
BID	0.0588773	0.0576789	0.562546	0.393407
STK11	0.0648624	0.0621546	0.901674	0.397399
FASN	0.0648815	0.064132	0.568927	0.397399
SMAD4	0.0710316	0.0649322	-0.765595	0.417666
BRAF	0.0786546	0.0727028	-0.425048	0.422844
CDKN1B	0.0816001	0.0743837	-0.677614	0.422844
FN1	0.0832232	0.0858797	0.261925	0.422844
KDR	0.0863529	0.0670319	-0.239875	0.422844
IGFBP2	0.091273	0.0893435	0.18072	0.422844
FOXM1	0.0913162	0.0849044	0.320935	0.422844
SMAD1	0.0920476	0.084246	0.447969	0.422844
ITGA2	0.116113	0.114796	-0.372135	0.517232
TP53BP1	0.123849	0.125071	0.598612	0.525342
MAPK8	0.125082	0.113134	-0.48111	0.525342
CASP7	0.13414	0.130092	-0.727643	0.546104
RICTOR	0.140586	0.140412	0.516838	0.546104
BAK1	0.14117	0.129983	0.509967	0.546104
PEA15	0.162489	0.158106	-0.547502	0.606974
DIRAS3	0.165163	0.148067	0.172176	0.606974
BIRC2	0.182577	0.178377	-0.625251	0.654605
STAT3	0.20176	0.222013	0.644692	0.706161
COL6A1	0.208518	0.207998	0.277135	0.709587
SMAD3	0.212393	0.20869	-0.59845	0.709587
GAB2	0.224976	0.224549	-0.37633	0.711842
CDH1	0.230081	0.238216	0.198329	0.711842
SQSTM1	0.232381	0.227604	0.382087	0.711842
TGM2	0.240965	0.236289	0.181738	0.711842
ARAF	0.242607	0.239831	-0.678391	0.711842
SFRS1	0.246408	0.253499	0.757091	0.711842
ACVRL1	0.246965	0.236238	-0.245436	0.711842
ACACB	0.271335	0.277083	-0.275372	0.767042
BECN1	0.306622	0.307634	0.666486	0.80186
EIF4EBP1	0.306954	0.308219	0.186852	0.80186
NOTCH1	0.307713	0.295656	-0.203904	0.80186
TSC2	0.309105	0.322804	0.508127	0.80186
CTNNB1	0.310925	0.310169	-0.336964	0.80186
PRKCA	0.327344	0.326076	0.197699	0.829647
SRC	0.333567	0.326278	0.319158	0.831091
VHL	0.340956	0.348916	0.256839	0.835343
RPTOR	0.350586	0.340789	0.424238	0.839119
PECAM1	0.358079	0.347673	-0.190604	0.839119
EIF4G1	0.359622	0.349392	-0.329666	0.839119
MYH9	0.37375	0.357841	-0.237345	0.849474
GAPDH	0.380631	0.372553	0.248596	0.849474
MYH11	0.383645	0.380139	-0.0949545	0.849474
PIK3CA	0.387175	0.381041	-0.244356	0.849474
TFRC	0.406369	0.403456	-0.145906	0.851867
RBM15	0.40992	0.394161	-0.255842	0.851867
CDKN1A	0.413616	0.414699	-0.174793	0.851867
PDCD4	0.414778	0.416244	0.390435	0.851867
GATA3	0.420514	0.417179	0.0916915	0.851867
TSC1	0.423036	0.421938	-0.216542	0.851867
ESR1	0.439107	0.441718	0.13546	0.853374
EEF2	0.445557	0.446462	-0.305842	0.853374
HSPA1A	0.44789	0.444407	0.155445	0.853374
SYK	0.450553	0.459374	0.140244	0.853374
PCNA	0.452811	0.447189	0.297679	0.853374
CDH3	0.471015	0.456542	0.0609514	0.860352
MET	0.478213	0.484942	-0.181648	0.860352
MAP2K1	0.485962	0.483182	0.3803	0.860352
CCNB1	0.486107	0.477988	0.158043	0.860352
EGFR	0.49461	0.489093	-0.110066	0.860352
SERPINE1	0.495028	0.494676	0.0688205	0.860352
LCK	0.497482	0.502197	0.0954133	0.860352
RPS6KA1	0.513961	0.510095	0.20739	0.875185
RAD50	0.53278	0.525882	-0.187313	0.875185
FOXO3	0.543643	0.538921	-0.167712	0.875185
CAV1	0.546118	0.545563	-0.121648	0.875185
AKT1S1	0.549184	0.547775	0.2804	0.875185
PDK1	0.549719	0.546173	-0.15188	0.875185
PXN	0.555189	0.5533	0.21638	0.875185
MAPK3	0.556427	0.5546	-0.260349	0.875185
YBX1	0.562157	0.563182	0.25246	0.875185
IRS1	0.565596	0.56078	0.0925993	0.875185
INPP4B	0.571657	0.566361	-0.0941023	0.875349
PRDX1	0.577995	0.57595	0.213106	0.87593
CDH2	0.586107	0.566453	-0.0472028	0.877063
BCL2L1	0.590675	0.596365	-0.202385	0.877063
BAP1	0.606431	0.599725	0.228244	0.891355
GSK3A	0.614831	0.614622	-0.334398	0.891355
ANXA7	0.627691	0.623632	0.228428	0.891355
MAPK9	0.633419	0.631428	0.261471	0.891355
RAF1	0.636441	0.631349	0.282903	0.891355
MAPK14	0.644159	0.643332	-0.216953	0.891355
MS4A1	0.648206	0.643013	0.0542904	0.891355
PARK7	0.653964	0.652043	0.192421	0.891355
RB1	0.654873	0.650798	-0.187177	0.891355
XRCC1	0.68111	0.680367	-0.205203	0.918561
AKT2	0.710568	0.706826	0.18959	0.941839
AKT1	0.722942	0.721926	-0.191765	0.941839
ERRFI1	0.723499	0.721059	-0.0444671	0.941839
YWHAB	0.723998	0.724311	0.215612	0.941839
YAP1	0.733518	0.733134	-0.146823	0.943902
CLDN7	0.738427	0.739034	0.0318323	0.943902
XRCC5	0.753858	0.754553	0.201987	0.948994
PIK3R1	0.755322	0.754134	-0.0818985	0.948994
PRKCD	0.770429	0.765815	0.0759583	0.956249
NF2	0.774106	0.773935	-0.107804	0.956249
YWHAZ	0.78201	0.781945	0.144745	0.957962
PGR	0.80237	0.802626	-0.0310643	0.971442
BRCA2	0.810746	0.809705	-0.0462076	0.971442
PIK3R2	0.818093	0.817609	0.117854	0.971442
EEF2K	0.825704	0.828729	0.0739107	0.971442
BCL2L11	0.826056	0.825963	0.0755964	0.971442
EIF4E	0.844094	0.842457	0.0714715	0.976877
ARID1A	0.844445	0.843041	-0.0706248	0.976877
RAB11B	0.866173	0.866269	-0.0745432	0.976877
PRKAA1	0.870733	0.870943	0.0826806	0.976877
GSK3B	0.876154	0.875898	-0.056964	0.976877
CCNE2	0.876235	0.876255	0.0426378	0.976877
STMN1	0.877195	0.877012	0.0484802	0.976877
KIT	0.897626	0.898248	-0.0145676	0.992113
XBP1	0.908683	0.908546	0.034601	0.994015
JUN	0.916711	0.916883	0.0193154	0.994015
MYC	0.919633	0.919719	0.0197766	0.994015
AKT3	0.927919	0.927667	-0.0204915	0.99565
PTEN	0.95199	0.952016	0.0267005	0.99875
YWHAE	0.962816	0.96286	-0.0248833	0.99875
RAD51	0.964493	0.964486	-0.00985928	0.99875
BAX	0.978964	0.978968	0.00874958	0.99875
RPS6	0.982834	0.982856	-0.00564059	0.99875
RAB11A	0.987408	0.987404	0.00936956	0.99875
MRE11A	0.994596	0.994596	-0.00258346	0.99875
BAD	0.997818	0.997818	-0.00084821	0.99875
CHEK1	0.998	0.998	0.000624736	0.99875
ATM	0.99875	0.998749	-0.000436593	0.99875

## Sheet: Stage2
Marker	Log-rank P	Score test P	Beta	Log-rank FDR
CLDN7	0.0100278	0.0118536	-0.386595	0.51823
DVL3	0.0122977	0.0217534	1.40238	0.51823
RAD50	0.016679	0.0209237	-1.39509	0.51823
EEF2K	0.0224093	0.0106665	0.856105	0.51823
CCNE1	0.0254986	0.0218537	0.760708	0.51823
STK11	0.0275127	0.108291	1.6112	0.51823
SFRS1	0.0364193	0.0390549	1.91706	0.51823
STMN1	0.0405377	0.0277862	0.763232	0.51823
ERRFI1	0.0406489	0.0544506	0.463273	0.51823
MAPK3	0.043875	0.0992623	1.90131	0.51823
RPS6KB1	0.0446498	0.022669	1.34372	0.51823
FOXO3	0.0481794	0.0511014	0.971119	0.51823
MET	0.048992	0.0508022	-0.83704	0.51823
RB1	0.0493553	0.0761546	-1.59088	0.51823
MYC	0.0533053	0.0616023	0.648109	0.522392
TSC1	0.071056	0.0782909	0.858589	0.585761
TGM2	0.072452	0.0855874	0.525925	0.585761
FASN	0.0770965	0.207382	0.876974	0.585761
SMAD3	0.0815298	0.067373	0.806629	0.585761
AKT1	0.0821339	0.173092	1.24588	0.585761
RAB11B	0.0873507	0.187874	1.2813	0.585761
CCNE2	0.0907543	0.0922581	0.686977	0.585761
BAK1	0.0916496	0.112377	-0.734062	0.585761
CDH2	0.104245	0.156377	0.93944	0.638502
SMAD4	0.118134	0.102996	1.04045	0.681182
PIK3R2	0.124647	0.182012	1.04025	0.681182
CDH1	0.128842	0.0795629	-0.265567	0.681182
CHEK1	0.129749	0.0946976	0.590099	0.681182
RAD51	0.141498	0.112334	0.416354	0.709237
FOXM1	0.148609	0.12889	0.402095	0.709237
TFRC	0.151302	0.147131	0.393941	0.709237
PDCD4	0.165355	0.129499	0.750385	0.709237
PXN	0.170651	0.152885	0.47345	0.709237
ANXA1	0.172757	0.156949	-0.471535	0.709237
VHL	0.176263	0.239907	0.605854	0.709237
COL6A1	0.179786	0.173962	0.298328	0.709237
CASP7	0.184864	0.201426	0.964072	0.709237
RAF1	0.186243	0.180178	1.0409	0.709237
XBP1	0.19205	0.245932	-0.573981	0.709237
EIF4EBP1	0.19299	0.222334	0.329868	0.709237
MAPK9	0.207268	0.193169	-0.881711	0.743132
TSC2	0.236029	0.332642	0.749032	0.784493
ERBB3	0.236841	0.185152	-0.206144	0.784493
JUN	0.23703	0.233541	0.425624	0.784493
RPS6	0.248113	0.220471	0.443137	0.784493
MRE11A	0.251256	0.274744	0.565427	0.784493
AKT2	0.257245	0.378131	0.855913	0.784493
RAB11A	0.264065	0.298579	-1.33846	0.784493
XRCC1	0.268927	0.311259	0.68934	0.784493
PTEN	0.272242	0.234253	0.714288	0.784493
RPS6KA1	0.273445	0.27782	-0.451878	0.784493
GAB2	0.277508	0.305156	0.480443	0.784493
MAPK8	0.294567	0.314372	0.622793	0.787898
STAT5A	0.299773	0.300682	-0.47679	0.787898
EEF2	0.299942	0.400001	0.704447	0.787898
LCK	0.31376	0.302907	-0.241866	0.787898
TP53	0.321083	0.33858	0.671804	0.787898
SQSTM1	0.32318	0.310163	-0.408857	0.787898
NOTCH1	0.32382	0.336618	0.398509	0.787898
ARID1A	0.326861	0.376896	0.567591	0.787898
BAP1	0.326951	0.37152	0.609092	0.787898
SMAD1	0.34265	0.325838	0.540812	0.79522
BCL2L1	0.343957	0.322394	-0.458791	0.79522
DIRAS3	0.346218	0.377291	-0.207037	0.79522
CCNB1	0.352718	0.326021	0.338482	0.797685
BRCA2	0.373053	0.383386	0.271294	0.815336
SHC1	0.37417	0.380938	0.475517	0.815336
IGFBP2	0.377162	0.356507	0.140226	0.815336
ASNS	0.386273	0.37002	0.320777	0.819368
MAPK1	0.403326	0.400884	-0.624047	0.819368
EIF4G1	0.403807	0.429798	0.473084	0.819368
FN1	0.406754	0.397607	0.212961	0.819368
YWHAB	0.406897	0.416803	-0.928577	0.819368
BID	0.437611	0.422632	0.361302	0.862837
ATM	0.441987	0.452307	0.351368	0.862837
PEA15	0.446092	0.454119	0.552157	0.862837
PGR	0.455062	0.443854	0.150994	0.865641
PRDX1	0.463357	0.461835	-0.440237	0.865641
PRKCD	0.468156	0.450992	0.30806	0.865641
AKT1S1	0.472263	0.510457	0.407738	0.865641
YAP1	0.498282	0.492291	0.470979	0.865641
NF2	0.525461	0.525863	-0.386378	0.865641
MAP2K1	0.531117	0.523803	0.622226	0.865641
SYK	0.533683	0.525506	-0.241459	0.865641
ESR1	0.543658	0.545465	-0.199167	0.865641
SERPINE1	0.544087	0.541939	0.0840896	0.865641
GSK3B	0.550667	0.546551	0.405765	0.865641
HSPA1A	0.551667	0.547058	0.165414	0.865641
MAPK14	0.55521	0.555904	-0.473638	0.865641
AKT3	0.556734	0.563658	0.182362	0.865641
GATA3	0.563866	0.563002	-0.124663	0.865641
GSK3A	0.577888	0.613968	0.473806	0.865641
PDK1	0.579195	0.575463	-0.250311	0.865641
INPP4B	0.593623	0.596295	-0.162814	0.865641
ACVRL1	0.594755	0.599846	0.220222	0.865641
IRS1	0.602257	0.60103	0.0823466	0.865641
YWHAZ	0.60416	0.604792	-0.406158	0.865641
STAT3	0.61186	0.622264	0.346513	0.865641
BCL2	0.620802	0.626138	0.160905	0.865641
KIT	0.621654	0.634228	-0.139819	0.865641
CDH3	0.628625	0.625347	0.118358	0.865641
RBM15	0.634677	0.632967	-0.377985	0.865641
YBX1	0.635617	0.634319	0.31477	0.865641
WWTR1	0.641177	0.643668	0.194806	0.865641
PCNA	0.641673	0.644378	0.358477	0.865641
PARK7	0.644036	0.650977	-0.232216	0.865641
ACACA	0.647351	0.651055	0.236788	0.865641
PRKCA	0.652474	0.659326	-0.136724	0.865641
PIK3R1	0.652789	0.648081	-0.174539	0.865641
ACACB	0.65707	0.660887	0.149333	0.865641
BECN1	0.662617	0.665335	0.559568	0.865641
CAV1	0.670846	0.67505	0.159517	0.865641
ANXA7	0.681123	0.680595	-0.265274	0.865641
CDKN1A	0.685873	0.685874	-0.14528	0.865641
CTNNB1	0.687425	0.687782	0.286293	0.865641
BIRC2	0.696399	0.700738	-0.286094	0.865641
CDKN1B	0.710172	0.712071	0.195953	0.865641
ERBB2	0.714708	0.71075	-0.125356	0.865641
BAX	0.715756	0.701271	-0.138598	0.865641
KDR	0.719379	0.722948	0.100769	0.865641
SRC	0.719753	0.712637	-0.168175	0.865641
EIF4E	0.733249	0.728177	0.23607	0.865641
PIK3CA	0.740198	0.741465	0.163833	0.865641
G6PD	0.740678	0.747915	0.130353	0.865641
ITGA2	0.742133	0.746517	0.101132	0.865641
NDRG1	0.744759	0.741486	-0.12911	0.865641
PRKAA1	0.750351	0.748375	0.173953	0.865641
BCL2L11	0.753756	0.752977	0.154493	0.865641
YWHAE	0.766362	0.763786	0.262755	0.873297
MYH9	0.777968	0.780743	0.14885	0.873966
RPTOR	0.77884	0.789578	0.124633	0.873966
BAD	0.79201	0.797816	0.077423	0.880318
CCND1	0.796479	0.797348	0.0705606	0.880318
GAPDH	0.817779	0.819209	0.0822318	0.897116
XRCC5	0.851199	0.850851	-0.198121	0.926861
TP53BP1	0.874661	0.873093	-0.0723965	0.945406
CHEK2	0.881136	0.881641	0.0717917	0.945452
RICTOR	0.904825	0.905763	-0.063769	0.963835
MS4A1	0.91669	0.916681	-0.023336	0.969308
PECAM1	0.923151	0.923654	0.0420236	0.969308
BRAF	0.967235	0.967157	-0.0169589	0.990168
MYH11	0.967278	0.967254	-0.0073754	0.990168
NRAS	0.970179	0.970156	0.0241398	0.990168
NRG1	0.971851	0.971823	0.00742377	0.990168
NFKB1	0.976696	0.9767	0.018627	0.990168
EGFR	0.988729	0.988721	-0.00308912	0.995501
ARAF	0.998531	0.998531	0.000998484	0.998531

## Sheet: Stage3
Marker	Log-rank P	Score test P	Beta	Log-rank FDR
KDR	0.000729688	0.000233264	-0.345089	0.0762766
RAD50	0.00129832	0.000938858	-0.72561	0.0762766
ITGA2	0.00229214	0.00157537	-0.439923	0.0762766
NFKB1	0.00300802	0.00186699	-0.862065	0.0762766
RB1	0.00343975	0.000812174	-0.599376	0.0762766
FOXO3	0.00458093	0.0050238	-0.888397	0.0762766
COL6A1	0.00539459	0.00555426	0.444975	0.0762766
ASNS	0.00575697	0.00443982	0.494303	0.0762766
CTNNB1	0.00576604	0.00341224	-0.623044	0.0762766
SHC1	0.00590899	0.0039841	0.654891	0.0762766
FASN	0.00696522	0.00584342	0.527736	0.0762766
DVL3	0.00749644	0.00708882	0.842881	0.0762766
ANXA7	0.00767974	0.00695749	-1.15735	0.0762766
GSK3B	0.00883295	0.0091645	-1.04127	0.0762766
EGFR	0.00928013	0.00847179	-0.312227	0.0762766
AKT2	0.00937631	0.00895854	1.01972	0.0762766
AKT3	0.00950113	0.00620537	-0.405463	0.0762766
AKT1	0.00982313	0.00789261	0.91549	0.0762766
CASP7	0.00985888	0.00726642	-0.833158	0.0762766
MAPK8	0.0105625	0.00670055	-0.436776	0.0776343
EIF4EBP1	0.0153593	0.0125189	0.343528	0.106004
BRCA2	0.0158645	0.0122463	-0.344852	0.106004
GAB2	0.0166674	0.014102	-0.571501	0.106526
SRC	0.0207304	0.0203792	0.64246	0.123112
XRCC5	0.0209374	0.0167478	-0.853254	0.123112
PDCD4	0.0223757	0.0206906	-1.04815	0.125971
PIK3CA	0.0231375	0.0198717	-0.456619	0.125971
LCK	0.030986	0.0232896	-0.213998	0.159183
PECAM1	0.0314035	0.0246039	-0.430923	0.159183
BRAF	0.0346814	0.0297025	-0.353178	0.169939
BCL2	0.037656	0.0321858	-0.323504	0.178562
BAD	0.0408404	0.0366976	0.467417	0.184611
ACACA	0.0418817	0.037011	0.533597	0.184611
ACVRL1	0.0426991	0.0308206	-0.401557	0.184611
INPP4B	0.0442453	0.0345005	-0.242039	0.185621
WWTR1	0.0454582	0.0390978	-0.329866	0.185621
G6PD	0.0536241	0.0508967	0.484409	0.213047
CDKN1B	0.0639836	0.0578163	-0.575716	0.241708
BCL2L11	0.0641266	0.0667393	-0.450693	0.241708
AKT1S1	0.069601	0.0642582	0.514259	0.255784
BECN1	0.0775869	0.0641936	-0.706158	0.278177
TSC2	0.0835539	0.103789	0.591249	0.290919
DIRAS3	0.0853541	0.079627	0.19236	0.290919
PXN	0.0870779	0.0830876	0.437789	0.290919
CHEK2	0.0905735	0.0940269	0.332279	0.295873
CCNE1	0.0940613	0.0860864	0.230703	0.299546
ACACB	0.0973519	0.104798	0.325847	0.299546
ERBB3	0.0978108	0.0708208	-0.176004	0.299546
YWHAB	0.107492	0.104138	-0.681442	0.322021
NRAS	0.109531	0.106418	-0.428436	0.322021
MAPK9	0.11276	0.112598	-0.671983	0.325013
MAPK1	0.126343	0.122896	-0.464311	0.35372
FOXM1	0.127532	0.115091	0.183892	0.35372
IGFBP2	0.132363	0.12366	0.148624	0.36032
GAPDH	0.138584	0.133867	0.296911	0.370396
SMAD3	0.147487	0.139685	0.453673	0.37652
SYK	0.147971	0.139283	-0.223725	0.37652
BAK1	0.151548	0.145762	0.401289	0.37652
SFRS1	0.152566	0.149344	0.657056	0.37652
YWHAE	0.153682	0.148216	-0.632643	0.37652
RAB11B	0.160594	0.157043	0.431834	0.383643
MYH11	0.161808	0.154838	-0.131144	0.383643
PRKAA1	0.167377	0.161426	-0.488175	0.390546
PIK3R1	0.179114	0.175665	-0.265609	0.411402
PARK7	0.182261	0.180677	0.443126	0.412189
CCND1	0.191687	0.165575	-0.177649	0.426939
BID	0.220705	0.214236	0.31091	0.479983
NDRG1	0.222033	0.175599	-0.166539	0.479983
RAF1	0.237597	0.228036	0.689795	0.506184
CDH2	0.248186	0.207292	-0.153648	0.52119
CHEK1	0.271139	0.264346	0.263075	0.553827
STAT5A	0.27604	0.26726	-0.264649	0.553827
EEF2	0.27843	0.271655	-0.346157	0.553827
SQSTM1	0.278797	0.290203	-0.270934	0.553827
TP53BP1	0.283366	0.275937	-0.340934	0.555398
BAX	0.293866	0.291956	-0.286295	0.568398
GATA3	0.300636	0.297549	0.11006	0.573941
SERPINE1	0.305798	0.299431	0.0914838	0.576312
MYH9	0.315704	0.317076	-0.298435	0.58715
TSC1	0.320478	0.321889	0.204126	0.58715
EIF4E	0.332031	0.338313	-0.369853	0.58715
FN1	0.332207	0.337923	-0.114698	0.58715
PGR	0.332278	0.331744	-0.110891	0.58715
GSK3A	0.335514	0.335353	0.408326	0.58715
TP53	0.342995	0.339183	-0.35466	0.593179
RAB11A	0.371191	0.369435	-0.46131	0.630279
CLDN7	0.373022	0.380532	0.0948659	0.630279
NOTCH1	0.385018	0.378149	-0.193904	0.636556
MAPK3	0.385398	0.372863	-0.307771	0.636556
MRE11A	0.399871	0.389414	-0.214787	0.64634
PRDX1	0.404991	0.401538	0.254806	0.64634
RPS6KB1	0.408698	0.413793	0.452275	0.64634
ESR1	0.408909	0.406566	0.118772	0.64634
RAD51	0.423065	0.427314	-0.141737	0.661601
KIT	0.434137	0.432213	-0.0937323	0.67177
PDK1	0.441191	0.434658	-0.159026	0.675573
RBM15	0.449429	0.451375	-0.276323	0.680183
CDH3	0.453455	0.445034	0.0574026	0.680183
CDKN1A	0.461782	0.462535	-0.120099	0.685676
STAT3	0.489834	0.48571	-0.272096	0.720056
HSPA1A	0.508709	0.515299	-0.0969172	0.733571
JUN	0.510425	0.511774	-0.122996	0.733571
ERRFI1	0.513999	0.513288	-0.0657979	0.733571
VHL	0.527691	0.521188	-0.122086	0.739317
RPS6KA1	0.528084	0.52551	-0.163306	0.739317
XBP1	0.533594	0.532162	0.130066	0.739984
ARAF	0.540358	0.544263	0.258229	0.742362
STK11	0.549831	0.553734	0.217343	0.748382
YAP1	0.557221	0.55487	0.185515	0.751481
PCNA	0.582211	0.58695	-0.174274	0.778046
CDH1	0.595138	0.588814	-0.073065	0.78601
NF2	0.598864	0.596376	0.118164	0.78601
IRS1	0.638974	0.637462	0.0606215	0.822883
TFRC	0.643203	0.643064	-0.076413	0.822883
PEA15	0.643752	0.64342	-0.180006	0.822883
PIK3R2	0.659764	0.661011	0.161839	0.825092
NRG1	0.661481	0.659291	-0.0505191	0.825092
MET	0.662319	0.663069	-0.0805451	0.825092
PTEN	0.676725	0.677801	-0.169339	0.835954
MAP2K1	0.68288	0.682939	-0.186899	0.836527
MS4A1	0.698317	0.699925	-0.0347144	0.848369
XRCC1	0.736548	0.73875	0.127586	0.872558
EEF2K	0.738981	0.739836	0.112683	0.872558
BAP1	0.739591	0.741403	0.120975	0.872558
TGM2	0.743487	0.742794	0.0490433	0.872558
YWHAZ	0.747906	0.745822	0.104619	0.872558
SMAD4	0.765214	0.764298	-0.108572	0.88572
MAPK14	0.772517	0.771914	-0.111896	0.886667
ANXA1	0.778095	0.778553	0.0557579	0.886667
CCNB1	0.808795	0.807542	0.0420713	0.90418
YBX1	0.81973	0.820279	0.0777358	0.90418
ARID1A	0.822233	0.821851	-0.0765615	0.90418
RPTOR	0.82355	0.822973	0.0615787	0.90418
RPS6	0.824218	0.823928	0.0562841	0.90418
PRKCD	0.845727	0.845416	0.0563828	0.917777
CCNE2	0.8491	0.848696	0.0371386	0.917777
PRKCA	0.900229	0.900206	-0.0211846	0.960607
MYC	0.901794	0.901683	0.0180518	0.960607
RICTOR	0.909798	0.909887	0.0354118	0.962161
SMAD1	0.930712	0.930722	-0.021182	0.973431
ATM	0.93657	0.936608	0.0181051	0.973431
CAV1	0.948589	0.948603	-0.0122042	0.973431
EIF4G1	0.949137	0.949144	0.0220728	0.973431
STMN1	0.953565	0.953578	-0.0178692	0.973431
BCL2L1	0.974461	0.97447	-0.00980891	0.977753
ERBB2	0.97737	0.977383	0.00608811	0.977753
BIRC2	0.977753	0.977749	-0.00971367	0.977753

## Sheet: Stage4
Marker	Log-rank P	Score test P	Beta	Log-rank FDR
FASN	9.29618e-06	2.27854e-06	0.902238	0.00075493
FOXM1	1.03415e-05	1.05098e-05	0.513238	0.00075493
CCNE1	3.44286e-05	4.25543e-05	0.54218	0.00167553
ERBB3	0.00019966	1.2016e-05	-0.253069	0.00617987
CCNE2	0.000252856	0.000309692	0.699894	0.00617987
BCL2	0.000253967	0.000105261	-0.482975	0.00617987
KDR	0.00037463	9.88562e-05	-0.32714	0.00745731
ACACA	0.000432832	0.000389542	0.816084	0.00745731
DVL3	0.000459697	0.000402298	1.08818	0.00745731
COL6A1	0.000564225	0.000191473	0.410835	0.0080122
CCNB1	0.000603659	0.000252332	0.471442	0.0080122
RAD51	0.000786353	0.000733643	0.550744	0.00944038
RB1	0.000867324	0.000459758	-0.907563	0.00944038
VHL	0.000908017	0.00174603	0.685202	0.00944038
MYH11	0.000984697	0.000257492	-0.215266	0.00944038
CHEK2	0.00103715	0.000915192	0.644152	0.00944038
PECAM1	0.00109922	0.000329796	-0.439363	0.00944038
MAPK3	0.00146107	0.000729818	-1.20505	0.0118509
MAPK1	0.00215363	0.00191915	-0.979171	0.0165489
FOXO3	0.00229495	0.00265894	-0.740598	0.0167532
PIK3R1	0.00378626	0.00508569	-0.45976	0.0263235
YWHAZ	0.00511323	0.00506916	1.12088	0.0339333
ACVRL1	0.00579744	0.00310548	-0.428204	0.0368011
PTEN	0.0064742	0.00290961	-0.727575	0.0393847
PRKCD	0.00792202	0.00719047	0.735721	0.0453587
BID	0.00807758	0.00819306	0.609986	0.0453587
ARAF	0.0142311	0.0139179	1.11371	0.0769535
SHC1	0.0186688	0.0157449	0.56925	0.0973444
WWTR1	0.0203762	0.0199955	-0.474915	0.102584
PRKAA1	0.0227413	0.0176261	-0.64058	0.110674
PRKCA	0.0271318	0.026279	0.362738	0.127782
STMN1	0.0311274	0.0297795	0.484193	0.142019
ASNS	0.0328358	0.0380736	0.296889	0.143606
IGFBP2	0.0334425	0.0290206	0.183353	0.143606
G6PD	0.0367634	0.0254686	0.37857	0.153356
SFRS1	0.0385607	0.0370833	0.976291	0.156385
RAB11A	0.0431543	0.0383077	-1.03956	0.170284
SRC	0.0444024	0.0436566	0.479886	0.170599
EEF2	0.0483225	0.0536699	-0.554219	0.17531
KIT	0.0493405	0.0477439	-0.202728	0.17531
TFRC	0.0505865	0.0527866	0.27412	0.17531
CDH3	0.0513895	0.0441916	0.130685	0.17531
GATA3	0.0516325	0.0485155	0.194094	0.17531
TSC1	0.0551522	0.051606	0.361377	0.180922
RAF1	0.0557635	0.0486423	1.01158	0.180922
AKT3	0.0605272	0.0565171	-0.350076	0.192108
GAB2	0.0632429	0.059619	-0.42953	0.196457
RPS6KB1	0.0734822	0.0755866	0.839894	0.223508
INPP4B	0.0801817	0.0702397	-0.253695	0.238909
MAPK9	0.0835812	0.086437	-0.671298	0.244057
MYC	0.0857275	0.0947424	0.247418	0.245416
TSC2	0.088492	0.0884436	0.666699	0.248458
NRG1	0.0908884	0.0858151	-0.173052	0.248931
SMAD4	0.0923494	0.0882875	-0.529372	0.248931
BAP1	0.0937755	0.0920303	0.687188	0.248931
SMAD1	0.0984992	0.0976719	-0.378502	0.256802
BRAF	0.103064	0.0996278	-0.300948	0.260108
CDKN1B	0.103331	0.101793	-0.546886	0.260108
CDH1	0.1054	0.0840023	-0.130547	0.26082
STAT5A	0.109827	0.113258	0.348993	0.265909
BRCA2	0.111099	0.11532	0.281342	0.265909
PCNA	0.122445	0.117115	0.405977	0.288339
FN1	0.127981	0.125215	0.167423	0.296592
EIF4EBP1	0.131839	0.132292	0.223637	0.297109
ANXA7	0.132275	0.130905	-0.589481	0.297109
ITGA2	0.143608	0.124455	-0.174978	0.317678
BAX	0.156819	0.150747	0.361001	0.336423
PIK3CA	0.158861	0.152776	-0.306182	0.336423
EIF4G1	0.160421	0.167779	0.526804	0.336423
SERPINE1	0.162966	0.162012	0.0906677	0.336423
EEF2K	0.163603	0.165291	-0.588762	0.336423
MAPK8	0.180401	0.172343	-0.264683	0.365813
NFKB1	0.184472	0.169243	-0.331433	0.368943
RAD50	0.202213	0.200839	-0.34146	0.394189
ACACB	0.202494	0.201104	-0.234062	0.394189
CTNNB1	0.205276	0.19941	-0.342007	0.394346
CDH2	0.211938	0.170492	-0.146599	0.395177
GAPDH	0.217807	0.214872	0.225674	0.395177
PRDX1	0.218125	0.214171	0.371591	0.395177
BAK1	0.218941	0.211366	0.310756	0.395177
RPTOR	0.219242	0.208806	0.303014	0.395177
TP53	0.232765	0.238071	0.385524	0.414436
CLDN7	0.236887	0.228178	-0.104687	0.416693
MET	0.25448	0.263238	0.198613	0.442311
YWHAE	0.262229	0.264237	-0.519034	0.450418
LCK	0.268725	0.273876	0.117205	0.456207
EGFR	0.272465	0.271648	-0.13701	0.45724
XRCC1	0.296219	0.290595	0.371915	0.491454
NRAS	0.307882	0.309775	-0.324935	0.4986
NDRG1	0.310543	0.297805	-0.152087	0.4986
AKT2	0.310771	0.303093	0.396661	0.4986
BCL2L1	0.325025	0.315993	0.284184	0.508957
AKT1	0.328371	0.328922	0.417631	0.508957
TP53BP1	0.331127	0.339682	0.298885	0.508957
TGM2	0.331171	0.338808	0.126234	0.508957
CHEK1	0.336276	0.328368	0.221235	0.511419
CDKN1A	0.372972	0.375413	0.181234	0.553229
PDK1	0.374905	0.365742	-0.16636	0.553229
ERBB2	0.375135	0.376105	-0.139297	0.553229
MAPK14	0.409964	0.406469	0.280471	0.598547
YAP1	0.425505	0.425403	-0.230328	0.615086
ERRFI1	0.432229	0.430555	-0.0808399	0.618681
AKT1S1	0.447492	0.44415	0.2304	0.634308
PGR	0.468552	0.465606	-0.0708558	0.657775
PDCD4	0.477277	0.489811	-0.249982	0.663643
ESR1	0.502928	0.501246	-0.0898829	0.692713
STK11	0.520331	0.517272	-0.223259	0.709985
YBX1	0.533362	0.532467	0.216134	0.721027
STAT3	0.545093	0.54753	0.220201	0.730125
CASP7	0.555196	0.554441	-0.213674	0.736896
MRE11A	0.596989	0.597263	0.169219	0.785229
BCL2L11	0.603373	0.603801	0.110343	0.78654
PIK3R2	0.638514	0.63604	0.135172	0.820682
PXN	0.640806	0.637852	0.100641	0.820682
MAP2K1	0.646899	0.64778	-0.170855	0.82128
XRCC5	0.660968	0.662727	-0.19662	0.831908
MYH9	0.675739	0.675854	0.122949	0.84323
CCND1	0.687926	0.686426	-0.0500607	0.851163
JUN	0.722726	0.722745	-0.0557826	0.8737
XBP1	0.726404	0.728082	-0.0699549	0.8737
SYK	0.728846	0.729128	0.0520558	0.8737
ARID1A	0.730078	0.731438	0.114523	0.8737
ATM	0.73782	0.737034	-0.0757197	0.875786
HSPA1A	0.751623	0.750561	0.0513044	0.884975
YWHAB	0.776407	0.776449	-0.105264	0.905947
CAV1	0.781845	0.783361	0.0391562	0.905947
SQSTM1	0.799425	0.7989	0.0620288	0.919024
GSK3A	0.818809	0.818546	0.114898	0.933953
DIRAS3	0.841841	0.842405	-0.0199145	0.949249
RPS6	0.852161	0.851943	0.0444319	0.949249
PEA15	0.858175	0.857962	-0.0608891	0.949249
SMAD3	0.858225	0.857994	0.0485364	0.949249
EIF4E	0.886761	0.886809	-0.0526672	0.97237
BAD	0.895583	0.895561	-0.0317479	0.97237
PARK7	0.899109	0.899126	0.038035	0.97237
RAB11B	0.908838	0.908906	0.042374	0.973024
NF2	0.913043	0.912982	0.0209149	0.973024
GSK3B	0.930002	0.93007	-0.0317419	0.975424
ANXA1	0.931465	0.931565	0.0128999	0.975424
BIRC2	0.9407	0.940671	0.0267678	0.975424
RICTOR	0.942019	0.941965	-0.0229083	0.975424
RBM15	0.961276	0.961315	0.0164733	0.988355
RPS6KA1	0.974576	0.974582	0.0076884	0.995022
BECN1	0.992629	0.992629	0.0046154	0.999333
IRS1	0.999167	0.999167	-0.00011421	0.999333
NOTCH1	0.999333	0.999333	0.000189434	0.999333
